# Supplementary material for: Salient experiences are represented by unique transcriptional signatures in the mouse brain
Source: eLife. 2018 Feb 7;7:e31220. doi: 10.7554/eLife.31220 (PMC5862526; doi:10.7554/eLife.31220)
Supplement: Source Code 1. [file elife-31220-code1.m]

function [ allFeatures,conds ] = averageGenes( features, conds )
    % Averaging the genes over regions.
    
    GENES_PER_REGION = 5;
    
    numberOfFeatures = size(features,2);
    
    allFeatures = [];
    for i=0:(GENES_PER_REGION - 1)
        newFeatures = (features(:,mod((1:numberOfFeatures), GENES_PER_REGION) == i));
        
        knnEvaluate(newFeatures, conds,1);
        
        allFeatures = horzcat(allFeatures,mean((newFeatures),2));
    end
    
    knnEvaluate(allFeatures,conds,1);
    %title('Average Each Gene');
    dlmwrite('AverageEachGene.csv',allFeatures);

end
