# Supplementary material for: Salient experiences are represented by unique transcriptional signatures in the mouse brain
Source: eLife. 2018 Feb 7;7:e31220. doi: 10.7554/eLife.31220 (PMC5862526; doi:10.7554/eLife.31220)
Supplement: Source Code 2. [file elife-31220-code2.txt]

function [ output_args ] = averageRegions( features, conds )
    % Averaging over genes.
    
    GENES_PER_REGION = 5;
    numberOfFeatures = size(features,2);
    
    allFeatures = [];
    for i=1:GENES_PER_REGION
        currentFeatures = ...
            features(:,((i-1) * GENES_PER_REGION + 1):i * GENES_PER_REGION);
        
        knnEvaluate(currentFeatures,conds,1);
        
        currentFeatures = mean(currentFeatures,2); 
        allFeatures = horzcat(allFeatures, currentFeatures);
    end
    
    knnEvaluate(allFeatures,conds,1);
    %title('Average each region');
    dlmwrite('AverageEachRegion.csv',allFeatures);

end
