# Supplementary material for: Salient experiences are represented by unique transcriptional signatures in the mouse brain
Source: eLife. 2018 Feb 7;7:e31220. doi: 10.7554/eLife.31220 (PMC5862526; doi:10.7554/eLife.31220)
Supplement: Source Code 4. [file elife-31220-code4.txt]

import matplotlib.pyplot as pl
import numpy as np
from pandas.core.frame import DataFrame
import scipy.io

data = scipy.io.loadmat('confMat-7_12_17-13.02.17.mat')
confMat = np.asarray(data['confMat'])
condsNames = data['condsNames'][0]
condsNames = zip(*condsNames)[0]

FONTSIZE = 12;
CONDS_NUM = len(condsNames)


# Debug, just looks better with the colors.
#onfMat = confMat + 0.2
#confMat = np.vstack((confMat, np.zeros((1,CONDS_NUM))))

ADD_LABELS = True

pl.figure(figsize=(14.0, 10.0))
with pl.style.context('ggplot'):
    im = pl.gca().imshow(confMat, interpolation='nearest', cmap="winter")
    pl.colorbar(im)
    pl.gca().grid(False)
    
    # Adding the ca to the diagonal.
    if (ADD_LABELS):
        for i in range(0,len(condsNames)):
            for j in range(0,len(condsNames)):
                if (confMat[i,j] > 0):
                    #pl.text(j - 0.15,i,"%0.2f" % (confMat[i,j],) ,color='black')
                    pass
    
    pl.xticks(range(0,len(condsNames)), condsNames, rotation=30, fontsize= FONTSIZE)
    pl.yticks(range(0,len(condsNames)), condsNames, rotation=0, fontsize= FONTSIZE)
    pl.ylim([CONDS_NUM - 0.5,-0.5])
    
    pl.savefig('confMat-7_12_17-13.02.17.svg', format='svg', dpi=600)
    pl.show()
    
