# Supplementary material for: Salient experiences are represented by unique transcriptional signatures in the mouse brain
Source: eLife. 2018 Feb 7;7:e31220. doi: 10.7554/eLife.31220 (PMC5862526; doi:10.7554/eLife.31220)
Supplement: Source Code 5. [file elife-31220-code5.m]

function [ classAccuracy, confMat ] = knnEvaluate( features, conds, shouldFig, shouldNormalize )

    if (~exist('shouldFig','var'))
        shouldFig = false;
    end
    
    if (~exist('shouldNormalize','var'))
        shouldNormalize = false;
    end
    
    if (shouldNormalize)
        features = normalizeFeatures(features);
    end
    
    N = size(features,1);
    
    successes = 0;
    
    uniqueConds = unique(conds);
    numberOfCond = length(uniqueConds);
    
    confMat = zeros(numberOfCond, numberOfCond);
    
    for i=1:N
        tempFeatures = features;
        tempConds = conds;
        
        tempFeatures(i,:) = [];
        tempConds(i,:) = [];
        
        %cond = knnclassify(features(i,:),tempFeatures, tempConds,...
        %    1,'correlation');
       
        mdl = fitcknn(tempFeatures, tempConds);
        mdl.NumNeighbors = 1;
        cond = predict(mdl, features(i,:));
        
        if (cond == conds(i))
            successes = successes + 1;
        end
        
        %disp(['Conds(i): ' num2str(conds(i)) ' Cond: ' num2str(cond)]);
        confMat((conds(i) == uniqueConds), (cond == uniqueConds)) = ...
            confMat((conds(i) == uniqueConds), (cond == uniqueConds)) + 1;
    end
    
    confMat = confMat ./ repmat(sum(confMat,2),1,numberOfCond);
    
    
    classAccuracy = successes / N;
    
    if (shouldFig)
        colormap winter;
        imagesc(confMat);
        
        set(gca,'xtick',1:length(uniqueConds));
        set(gca,'ytick',1:length(uniqueConds));
        set(gca,'xticklabel',arrayfun(@(n) num2str(n),uniqueConds,'UniformOutput',false));
        set(gca,'yticklabel',arrayfun(@(n) num2str(n),uniqueConds,'UniformOutput',false));
        colorbar;
        title(['Classification Accuracy: ' num2str(classAccuracy)]);
    end
    
end

function [features] = normalizeFeatures(features)
    minFeatures = min(features,[],2);
    maxFeatures = max(features,[],2);
    
    rangeFeatures = maxFeatures - minFeatures;
    
    features = features - repmat(minFeatures,1,size(features,2));
    features = features ./ repmat(rangeFeatures,1,size(features,2));
end
