# Supplementary material for: Salient experiences are represented by unique transcriptional signatures in the mouse brain
Source: eLife. 2018 Feb 7;7:e31220. doi: 10.7554/eLife.31220 (PMC5862526; doi:10.7554/eLife.31220)
Supplement: Source Code 6. [file elife-31220-code6.m]

function [cas, savedCombs] = findFeatures( features, conds, range )
    N_Features = size(features,2);
       
    numberOfCombs = sum(arrayfun(@(k) nchoosek(size(features,2),k), range));
    
    cas = zeros( numberOfCombs,1 );
    savedCombs = cell( numberOfCombs,1 );
    count = 1;
    
    combs = [];
    for i=range
        combs = combnk(1:N_Features,i);
        
        temporaryCas = zeros(1,size(combs,1));
        parfor t=1:size(combs,1)
            currentComb = combs(t,:);
            ca = knnEvaluate(features(:,currentComb),conds);
            
            disp(['Current Comb: ' num2str(currentComb) ' Classificaiton accuracy: ' num2str(ca)]);
            
            %cas( count ) = ca;
            %savedCombs{ count }  = currentComb;
            temporaryCas(t) = ca;
        end
        
        savedCombs(count:(count + size(combs,1) - 1)) = (num2cell(combs,2))';
        cas(count:(count + size(combs,1) - 1)) = temporaryCas;
        count = count + size(combs,1);
        
    end

end
