# Supplementary material for: Salient experiences are represented by unique transcriptional signatures in the mouse brain
Source: eLife. 2018 Feb 7;7:e31220. doi: 10.7554/eLife.31220 (PMC5862526; doi:10.7554/eLife.31220)
Supplement: Source Code 7. [file elife-31220-code7.m]

function [geneContributions] = findInterestingGenes( features, conds )
    
    GENE_NUM = size(features,2);
    
    geneContributions = zeros(1, GENE_NUM);
    
    for i=1:6
        [cas,combs] = findFeatures(features,conds,i);
        
        for j=1:length(cas)
            currentCombs = combs{j};
            geneContributions(currentCombs) = ...
                geneContributions(currentCombs) + cas(j);
        end
    end

end
