# Supplementary material for: Salient experiences are represented by unique transcriptional signatures in the mouse brain
Source: eLife. 2018 Feb 7;7:e31220. doi: 10.7554/eLife.31220 (PMC5862526; doi:10.7554/eLife.31220)
Supplement: Source Code 8. [file elife-31220-code8.r]

library(rpart)
library(randomForest)

rm(list=ls())

data <- read.csv2(
  '/home/itskov/workspace/lab/Collaborations/DiptenduWork/FeaturesTest_CondsTest_RData.mat', sep=",", header=F, 
  stringsAsFactors=F, 
  dec='.')

n = 0

# Set the names of the genes
colnames(data)[1 + n * 5] = 'NAc_Egr4'
colnames(data)[2 + n * 5] = 'NAc_Egr2'
colnames(data)[3 + n * 5] = 'NAc_Arc'
colnames(data)[4 + n *5] = 'NAc_Fos'
colnames(data)[5 + n * 5] = 'NAc_Fosb'


n = 1

# Set the names of the genes
colnames(data)[1 + 5 * n] = 'DS_Egr4'
colnames(data)[2 + 5 * n] = 'DS_Egr2'
colnames(data)[3 + 5 * n] = 'DS_Arc'
colnames(data)[4 + 5 * n] = 'DS_Fos'
colnames(data)[5 + 5 * n] = 'DS_Fosb'

n = 2

# Set the names of the genes
colnames(data)[1 + 5 * n] = 'LCtx_Egr4'
colnames(data)[2 + 5 * n] = 'LCtx_Egr2'
colnames(data)[3 + 5 * n] = 'LCtx_Arc'
colnames(data)[4 + 5 * n] = 'LCtx_Fos'
colnames(data)[5 + 5 * n] = 'LCtx_Fosb'

n = 3

# Set the names of the genes
colnames(data)[1 + 5 * n] = 'Amy_Egr4'
colnames(data)[2 + 5 * n] = 'Amy_Egr2'
colnames(data)[3 + 5 * n] = 'Amy_Arc'
colnames(data)[4 + 5 *n] = 'Amy_Fos'
colnames(data)[5 + 5 * n] = 'Amy_Fosb'


n = 4

# Set the names of the genes
colnames(data)[1 + 5 * n] = 'LH_Egr4'
colnames(data)[2 + 5 * n] = 'LH_Egr2'
colnames(data)[3 + 5 * n] = 'LH_Arc'
colnames(data)[4 + 5 * n] = 'LH_Fos'
colnames(data)[5 + 5 * n] = 'LH_Fosb'

  

# Orginizing the data
data <- data.frame(data)
colnames(data)[ncol(data)]  = 'Cond'

data$Cond[data$Cond == 1]  = 'Acute Lithium'
data$Cond[data$Cond == 2]  = 'Repeated Lithium'
data$Cond[data$Cond == 3]  = 'No Shock'
data$Cond[data$Cond == 4]  = 'Shock'
data$Cond[data$Cond == 5]  = 'Acute Cocaine'
data$Cond[data$Cond == 6]  = 'Repeated Cocaine'
data$Cond[data$Cond == 7]  = 'Challenge Cocaine'
data$Cond[data$Cond == 8]  = 'Acute Sucrose'
data$Cond[data$Cond == 9]  = 'Repeated Sucrose'
data$Cond[data$Cond == 10] = 'Reinstatement of Feeding'

# Setting the last colum to be a factor.
data$Cond <- factor(data$Cond)

tree <- rpart(Cond ~ ., method="class", data=data, control=rpart.control(minsplit = 3), parms = list(split = "information"))
plot(tree); text(tree);


# Random forest procedures
library(randomForest)
rndF <- randomForest(Cond ~ .,data = data, importance = T)
imp <- data.frame(rndF$importance)


# Order by accuracy
orderedImp <- imp[with(imp, order(MeanDecreaseAccuracy, decreasing=T)),]

write.table(orderedImp, '/home/itskov/workspace/lab/Collaborations/DiptenduWork/Revision/RandomForestResults.csv', sep=",")

# Manual Random forest
nTree = 5000
numberOfFeatures = 5
numberOfMice = sqrt

# The data we acquire.
importanceData <- data.frame(names = colnames(data)[1:25], importance = rep(0,25), count = rep(0, 25))

#for (i in 1:nTree) {
#  featuresToUse = sample(1:(ncol(data) - 1), numberOfFeatures)
#  newData = data.frame(cbind(data[, featuresToUse], data$Cond))
#  colnames(newData)[numberOfFeatures + 1] <- 'Cond'
#  
#  tree <- rpart(Cond ~ ., method="class", data=newData, control=rpart.control(minsplit = 10), parms = list(split = "information"))
#  
#  # Update the data
#  currentImportance <- data.frame(tree$variable.importance)
#  colnames(currentImportance) <- c('values')
#  currentPositions <- importanceData$names %in% rownames(currentImportance)
#  importanceData[currentPositions,]$importance <- importanceData[currentPositions,]$importance + currentImportance$values
#  importanceData[currentPositions,]$count <- importanceData[currentPositions,]$count + 1
#}

#ord <- with(importanceData, order(importance / count, decreasing = T))
#str(ord)
#importanceData <- importanceData[ord,]
#importanceData <- cbind(importanceData, score=with(importanceData, importance / count))

# Random Forest implementation
rf <- randomForest(Cond ~., data, importance=T, ntree=100000)
imp <- as.data.frame(rf$importance)
ord <- with(imp, order(MeanDecreaseGini, decreasing =T))
imp <- imp[ord,]

# Arranging the data
imp2 <- cbind(rownames(imp), imp$MeanDecreaseGini)
imp2 <- cbind(apply(imp2, 1, function(x) {which(x[1] == colnames(data))}), imp2)
imp2 <- data.frame(imp2)
colnames(imp2)[1] <- 'FeaturesIndices'


# Number Of Features
for (i in 1:(ncol(data) - 1)) {
  currentFeatures <- c(as.numeric(as.character(imp2$FeaturesIndices[1:i])),26)
  currentTree <- rpart(Cond ~ ., data = data[, (currentFeatures)],control=rpart.control(minsplit = 3, maxdepth=4), parms = list(split = "information"))
  pred = predict(currentTree, data[, (currentFeatures)], type="class")
  accuracy[i] <- sum(pred == data[,26]) / nrow(data)
}


# Randomization of the data.
N = 100000;
accuracy = rep(0, N)

# Getting the 10 most informative features.
currentFeatures <- as.numeric(as.character(imp2$FeaturesIndices[1:10]))

for (i in 1:N) {
  newData <- data[,currentFeatures]
  newData <- cbind(newData, sample(data[,26],length(data[,26])))
  colnames(newData)[ncol(newData)] <- 'Cond'
  currentTree <- rpart(Cond ~ ., data = newData,control=rpart.control(minsplit = 3, maxdepth=4), parms = list(split = "information"))
  pred = predict(currentTree, newData, type="class")
  accuracy[i] <- sum(pred == newData$Cond) / nrow(newData)
  print(i)
}

histRes <- hist(accuracy);
randomizedBins <- data.frame(bins=histRes$breaks, count=c(0,histRes$counts))
