# Supplementary material for: Salient experiences are represented by unique transcriptional signatures in the mouse brain
Source: eLife. 2018 Feb 7;7:e31220. doi: 10.7554/eLife.31220 (PMC5862526; doi:10.7554/eLife.31220)
Supplement: Source Code 9. [file elife-31220-code9.m]

function [] = RegionsScatter2dDip( features, labels )
    uniqueLabels = unique(labels);
    numberOfUniqueLabels = length(uniqueLabels);
    
    RESOLUTION_PER_UNIT = 250;
    COLOR_VARIANCE = 0.7;
    %POSSIBLE_MARKERS = {'o','pentagram','hexagram'};
    POSSIBLE_MARKERS = {'o'};
    
    % Getting the color map for the number of conditions
    currentCm = jet(numberOfUniqueLabels);
    currentCm([1 5],:) = currentCm([5 1],:);
    %currentCm = circshift(currentCm,4);
    %Debug
    currentCm(1,:) = min(currentCm(1,:) + 0.2,1);
    %Debug

    
    % start with a normal scattering.
    gScatterH = gscatter(features(:,1), features(:,2), labels, currentCm,'s',ones(1,numberOfUniqueLabels) * 8);
    hold on;
    
    % Removing legend.
    %legend off;
    box off;
    
    for i=1:numberOfUniqueLabels
        set(gScatterH(i),'marker','o');
        set(gScatterH(i), 'LineWidth',1);
        set(gScatterH(i), 'markerfacecolor',currentCm(i,:) / 1.1);
        set(gScatterH(i),'markeredgecolor',currentCm(i,:) / 1.3);
    end
    
    % Getting the plot limits.
    xl = get(gca,'xlim');
    yl = get(gca,'ylim');
    
    height = round(max(yl) - min(yl));
    width = round(max(xl) - min(xl));
    
    % Creating the mesh grid for the regions colors.
    [xGrid,yGrid] = ...
    meshgrid(linspace(min(xl),max(xl),width * RESOLUTION_PER_UNIT), ...
             linspace(min(yl),max(yl),height * RESOLUTION_PER_UNIT));

         
         
    % Current color.
    labelRegions = zeros(height * RESOLUTION_PER_UNIT, ...
                                width * RESOLUTION_PER_UNIT, numberOfUniqueLabels);

    for i=1:numberOfUniqueLabels
        currentLabelFeatures  = features(labels == uniqueLabels(i),:);
        samplesInLabel = size(currentLabelFeatures,1);
        
        % Label covariance matrix.
        condCov = cov(currentLabelFeatures);
        
        % Making the regions for the different conditions.
        for j=1:samplesInLabel
            currentPointRegions = ...
                mvnpdf([xGrid(:) yGrid(:)], currentLabelFeatures(j,:),condCov * COLOR_VARIANCE);
            
            pointGaussian = reshape(currentPointRegions, height * RESOLUTION_PER_UNIT, width * RESOLUTION_PER_UNIT);
            
            labelRegions(:,:,i) = labelRegions(:,:,i) + pointGaussian;
        end
        
        % Should we normalize each gaussian summation?
        %currentRegion = labelRegions(:,:,i);
        %labelRegions(:,:,i) = (currentRegion - min(currentRegion(:))) ...
        %    / (max(currentRegion(:)) - min(currentRegion(:)));
    end
    
    % See what color goes in each position.
    [~,selectedColor] = max(labelRegions,[],3);
    
    % RGB image.
    actualImage = (zeros(size(labelRegions,1),size(labelRegions,2),3));
    for i=1:numberOfUniqueLabels
        currentChannelImage = turnDataMatIntoColor(labelRegions(:,:,i),currentCm(i,:));

        
        currentChannelRedChannel = currentChannelImage(:,:,1);
        currentChannelGreenChannel  = currentChannelImage(:,:,2);
        currentChannelBlueChannel  = currentChannelImage(:,:,3);

        actualImageRedChannel = actualImage(:,:,1);
        actualImageGreenChannel = actualImage(:,:,2);
        actualImageBlueChannel = actualImage(:,:,3);
        
        actualImageRedChannel(selectedColor == i) = currentChannelRedChannel(selectedColor == i);
        actualImageGreenChannel(selectedColor == i) = currentChannelGreenChannel(selectedColor == i);
        actualImageBlueChannel(selectedColor == i) = currentChannelBlueChannel(selectedColor == i);
        
        actualImage(:,:,1) = actualImageRedChannel;
        actualImage(:,:,2) = actualImageGreenChannel;
        actualImage(:,:,3) = actualImageBlueChannel;
    end
    
    imHandle = image(linspace(min(xl), max(xl), width * RESOLUTION_PER_UNIT),....
                 linspace(min(yl), max(yl), height * RESOLUTION_PER_UNIT), ...
                 (actualImage), ...
                 'CDataMapping', ...
                 'scaled');
              
    imHandle.AlphaData = 0.3;
    xlim(xl);
    ylim(yl);
    
    axChildren = get(gca,'children');
    uistack(axChildren(1),'bottom');
    
    %Draw grid
    NUMBER_OF_GRIDS = 5;
    xLin = linspace(min(xl), max(xl),NUMBER_OF_GRIDS);
    yLin = linspace(min(yl), max(yl),NUMBER_OF_GRIDS);
    for i=2:(NUMBER_OF_GRIDS-1)
        patch([xLin(i), xLin(i)],[min(yl), max(yl)],...
            'black','linewidth',1,'edgealpha',0.5,'edgealpha',0.1);
        patch([min(xl), max(xl)],[yLin(i), yLin(i)],...
            'black','linewidth',1,'edgealpha',0.5,'edgealpha',0.1);
    end
    
    % Adding axes.
    line([min(xl),min(xl)],[min(yl), max(yl)],'linewidth',2,'color','black');
    line([min(xl),max(xl)],[min(yl), min(yl)],'linewidth',2,'color','black');
    
    % Custom code.
    FONT_SIZE = 20;
    
    
    %legend off;
    xtickLabel = get(gca,'XTickLabel');
    ytickLabel = get(gca,'YTickLabel');
    set(gca,'XTickLabel',xtickLabel,'fontsize',FONT_SIZE);
    set(gca,'YTickLabel',ytickLabel,'fontsize',FONT_SIZE);
    xlabel('PC1')
    %xlabel('Decay time [s]')
    ylabel('PC2')
    
    filename =  'IndividualWormsAmpPeakToPeakTime';
    %filename =  'IndividualWormsAmpDecayTime';
    
    %print([filename '.svg'],'-dsvg');
    %print([filename '.tif'],'-dtiff','-r400');
    %print([filename '.jpg'],'-djpeg','-r400');
    
    %Debug
    xl = get(gca,'xlim');
    yl = get(gca,'ylim');
    legend({'Acute Saline','Repeated Saline','Acute Cocaine','Repeated Cocaine','Challenge Cocaine'});
    save('limits.mat','xl','yl');
    
    

    
    
end


function [im] = turnDataMatIntoColor(dataMat, rgbColor)
    im = 255 * double(ones([size(dataMat) 3]));
        
    maxData = max(dataMat(:));
    minData = min(dataMat(:));
    del = maxData - minData;
    
    newData = min(abs(dataMat - maxData) ./ del,0.96);
    
    im(:,:,1) = rgbColor(1) + (1 - rgbColor(1)) .* newData;
    im(:,:,2) = rgbColor(2) + (1 - rgbColor(2)) .* newData;
    im(:,:,3) = rgbColor(3) + (1 - rgbColor(3)) .* newData;
end
