# Supplementary material for: Salient experiences are represented by unique transcriptional signatures in the mouse brain
Source: eLife. 2018 Feb 7;7:e31220. doi: 10.7554/eLife.31220 (PMC5862526; doi:10.7554/eLife.31220)
Supplement: Source Code 10. [file elife-31220-code10.m]

function [] = linearProjectionsDip( features, conds, operator )
SOURCE_POINT = [0,0,0];
VARIANCE = 2;


% Image Resolution
xRes = 500;
yRes = 500;

NUMBER_OF_MATICES = 3;


operatorMatrices = zeros(3,3,NUMBER_OF_MATICES);

% X axis rotation
operatorMatrices(:,:,1) = rotY(120);
%operatorMatrices(:,:,1) = [[cos(3*pi/4) 0 sin(3*pi/4)];[0 1 0];[-sin(3*pi/4) 0  cos(3*pi/4)]];
%operatorMatrices(:,:,1) = eye(3);

% Y axis rotation
operatorMatrices(:,:,2) = rotX(-45);
%operatorMatrices(:,:,2) = [[1 0 0];[0 cos(-pi/4) -sin(-pi/4)];[0 sin(-pi/4) cos(-pi/4)]];
%operatorMatrices(:,:,2) = eye(3);

%operatorMatrices(:,:,3) = rotz(15);
%operatorMatrices(:,:,2) = [[1 0 0];[0 cos(-pi/4) -sin(-pi/4)];[0 sin(-pi/4) cos(-pi/4)]];
operatorMatrices(:,:,3) = eye(3);

% Conversion matrix.
%conversionMatrix = [X_AXIS', Y_AXIS', Z_AXIS'];
conversionMatrix =  operatorMatrices(:,:,3) * operatorMatrices(:,:,2) * operatorMatrices(:,:,1);

if (exist('operator','var'))
    conversionMatrix = operator * conversionMatrix;
end


% Rotation.
angularMov = [1 0 0;0 1 0;0 0 1];
%angularMov = [[cos(ang), 0,sin(ang)];[0,1,0];[sin(ang),0,cos(ang)]];

%conversionMatrix = angularMov * conversionMatrix;


% Start plottings.
uniqueConds = unique(conds);
sizeUniqueConds = length(uniqueConds);

cm = colormap(jet);
cmSize = size(cm,1);

colorIndices = ceil(linspace(1,cmSize,sizeUniqueConds));

condsHandles  = [];

%for i=1:sizeUniqueConds
%    currentFeatures = features(conds == uniqueConds(i),:);
    
    % Converting the points to the new coordinate system.
%    newPoints = conversionMatrix * currentFeatures';
%    newPoints = newPoints';
    
%    condsHandles(i) = scatter(SOURCE_POINT(1)  + newPoints(:,1), SOURCE_POINT(1) + newPoints(:,2),...
%        [],cm(colorIndices(i),:),'filled');
    
    
%    hold on;
%end

currentCm = parula(sizeUniqueConds);
projectedFeatures = conversionMatrix * features';
projectedFeatures = projectedFeatures';
gscatter(projectedFeatures(:,1), projectedFeatures(:,2),conds,currentCm,'s')


% Creating the axes.
axisScales = max(features,[],1);

scaledAxes = conversionMatrix .* repmat(axisScales,3,1);

line([SOURCE_POINT(1),  SOURCE_POINT(1) + scaledAxes(1,1)], ...
    [SOURCE_POINT(2), SOURCE_POINT(2) + scaledAxes(2,1)],'color','black');

hold on;


line([SOURCE_POINT(1),  SOURCE_POINT(1) + scaledAxes(1,2)], ...
    [SOURCE_POINT(2), SOURCE_POINT(2) + scaledAxes(2,2)],'color','black');

hold on;

line([SOURCE_POINT(1),  SOURCE_POINT(1) + scaledAxes(1,3)], ...
    [SOURCE_POINT(2), SOURCE_POINT(2) + scaledAxes(2,3)],'color','black');

hold on;
% Removing original axes.
set(gca,'xtick',[]);
set(gca,'ytick',[]);
set(gca,'xcolor','w');
set(gca,'ycolor','w');
set(gca,'box','off');


maxValues = abs(max(scaledAxes,[],2));
minValues = abs(min(scaledAxes,[],2));
maxValues = SOURCE_POINT' + 1.2 * maxValues; 
minValues = SOURCE_POINT' - 1.2 * minValues;

limits = [minValues maxValues];

%DEBUG
xlim(limits(1,:));
ylim(limits(2,:));

%DEBUG
%xlim([-20, 20]);
%ylim([-20,20]);

% Scaling.
%daspect([1,1,1]);


% Creating the image.
xLim = get(gca,'xlim');
yLim = get(gca,'ylim');

[xGrid,yGrid] = ...
    meshgrid(linspace(xLim(1),xLim(2),xRes), ...
             linspace(yLim(1),yLim(2),yRes));
         
allData = zeros([size(yGrid), sizeUniqueConds]);

% Tranposing the image.
yGrid = flipud(yGrid);

for i=1:sizeUniqueConds
    currentFeatures = features(conds == uniqueConds(i),:);
    featureData = zeros(size(yGrid));
    
    for j=1:size(currentFeatures,1)
        newPoints = conversionMatrix * (currentFeatures(j,:))';
        newPoints = newPoints';
        newPoints = SOURCE_POINT + newPoints;
        
        gaussian = mvnpdf([xGrid(:), yGrid(:)],newPoints(1:2),VARIANCE * eye(2));
        gaussian = reshape(gaussian,xRes,yRes);
        
        featureData = featureData + gaussian;
    end
    
    
allData(:,:,i) = featureData;
end

imageLayers = zeros(size(allData,1), size(allData,2), 3, sizeUniqueConds);   
for i=1:sizeUniqueConds
    currentCondData = allData(:,:,i);
    currentCondData(currentCondData < max(allData,[],3)) = 0;
    imageLayers(:,:,:,i) = turnDataMatIntoColor(currentCondData, cm(colorIndices(i),:));
end


% finalImage = min(imageLayers,[],4);
%     
% 
% imHandle = image(linspace(xLim(1), xLim(1,2), xRes),....
%                 linspace(yLim(1), yLim(2), yRes), ...
%                 flipud(finalImage), ...
%                 'CDataMapping', ...
%                 'scaled');
%              
% imHandle.AlphaData = 0.3;
%                 

set(gca, 'Units', 'pixels', 'Position', [0, 0, 500, 500]);
%legend(condsHandles, {'1','2','5','6','7'});

fileName = 'egr2';
print(fileName,'-dsvg');
print(fileName,'-dtiff');


end

function [im] = turnDataMatIntoColor(dataMat, rgbColor)
    im = 255 * double(ones([size(dataMat) 3]));
        
    maxData = max(dataMat(:));
    minData = min(dataMat(:));
    del = maxData - minData;
    
    newData = abs(dataMat - maxData) ./ del;
    
    im(:,:,1) = rgbColor(1) + (1 - rgbColor(1)) .* newData;
    im(:,:,2) = rgbColor(2) + (1 - rgbColor(2)) .* newData;
    im(:,:,3) = rgbColor(3) + (1 - rgbColor(3)) .* newData;
end

function [rotMat] = rotY(ang)
ang = ang * (2*pi/360);
rotMat = [cos(ang) 0 sin(ang);0 1 0;-sin(ang) 0 cos(ang)];
end


function [rotMat] = rotX(ang)
ang = ang * (2*pi/360);
rotMat = [1 0 0;0 cos(ang) -sin(ang);0 sin(ang) cos(ang)];
end

function [rotMat] = rotZ(ang)
ang = ang * (2*pi/360);
rotMat = [cos(ang) -sin(ang) 0 ;sin(ang) cos(ang) 0; 0 0 1];
end
