# Supplementary material for: Salient experiences are represented by unique transcriptional signatures in the mouse brain
Source: eLife. 2018 Feb 7;7:e31220. doi: 10.7554/eLife.31220 (PMC5862526; doi:10.7554/eLife.31220)
Supplement: Source Code 11. [file elife-31220-code11.m]

function [ cas ] = permTest( features, conds )
    PERM_NUM = 10e4;
    
    cas = zeros(1, PERM_NUM);
    
    parfor i=1:PERM_NUM
        permConds = conds(randperm(length(conds)));
        
        cas(i) = knnEvaluate(features, permConds);
        disp([num2str(i) ' - ' num2str(cas(i))]);
    end

    hist(cas);
    save('permutationsCas.mat','cas');
end
