# Supplementary material for: Salient experiences are represented by unique transcriptional signatures in the mouse brain
Source: eLife. 2018 Feb 7;7:e31220. doi: 10.7554/eLife.31220 (PMC5862526; doi:10.7554/eLife.31220)
Supplement: Supplementary file 1. [file elife-31220-supp1.xlsx]

## Sheet: Sheet1
Gene	Gene	Primer sequence	Primer sequence			Dilution curve ( 1:2 dilution)				Primer
abbreviation	name	Forward	Reverse	1	1:2	1:4	1:8	1:16	1:32	Efficiency
Etnppl	Ethanolamine phosphate phospholyase	cagctcgggcatggaata	agcacagccaagccaact	14.45	15.22	16.29	17.29	18.11	19.04	108.237
Arc	Activity regulated cytoskeletal-associated protein	gctgaagcagcagacctga	ttcactggtatgaatcactgctg	13.6237	14.3573	15.4278	16.4025	17.2944	18.321	102.936
Atxn7l2	Ataxin 7-like 2	ggatatcccgaggctttgat	gatcccttccgaaatgcac	18.142	19.1019	19.8553	20.882	22.1056	22.9492	100.77
B9d2	B9 protein domain 2	tcgctactaaaggtctccaagg	aagccatagccagcaagc	23.5926	24.3954	24.7878	28.356	27.0008	28.281	100.219
Bdh2	3-Hydroxybutyrate dehydrogenase, type 2	gccacagatatcaacgagtcc	tcaaggactcgagtttgaatacc	19.6745	20.7324	21.6381	22.6016	23.5483	25.0957	105.6
Camk1g	Calcium/calmodulin-dependent protein kinase I gamma	gggcagacactcacaggaag	gcctcagagaacgtccaaga	14.0489	15.1125	16.2102	17.0063	18.0432	19.1308	101.838
Cpne2	Copine II	cccgatcgtcaaccatgt	ggtgatgatgaggaggatgaa	16.4375	17.4376	18.2546	19.1066	20.6143	21.5214	96.9189
Creb1	cAMP responsive element binding protein 1	ctaaatggttatctttccccttttt	acagaaggcagactctggttg	18.6545	19.4021	20.6075	21.7235	22.9457	23.3755	96.1941
Crem	cAMP responsive element modulator	tggaatgagttccacaagtatgaa	ccagtatttgcaaggctgct	16.2929	17.2461	18.2033	19.3736	20.3157	21.3466	95.8325
Crym	Crystallin, mu	ggggctcacatcaatgct	gctcgtcatccagttctcg	10.1783	10.8277	11.869	12.8194	13.5954	14.6421	109.787
Cyr61	Cysteine rich protein 61	tgacctcctcggactcgat	ggttcggtgccaaagaca	15.4069	16.0491	17.1067	18.1282	18.8668	19.8738	108.891
Tkfc	Triokinase, FMN cyclase	atcagctctgcacaactagatca	aggatggcacggaagatg	17.9126	18.7915	19.743	20.5987	21.9639	22.4316	107.413
Dlx1	Distal-less homeobox 1	agcctctttccgttctgttg	caagattctcatttcacaaagca	15.6376	16.873	17.666	18.8196	19.4907	20.769	105.602
Cdh1	Cadherin 1	gggactgtcgggatttgtag	ctcgagctagcaggttaggc	14.5072	15.2237	16.2663	17.2263	17.9774	19.3456	100.631
Dusp6	Dual specificity phosphatase 6	cttcccggtggagattttg	tccaagttggtcgagtcctt	13.9561	14.678	15.7001	16.6507	17.4437	18.4996	109.264
Egr1	Early growth response 1	ccctatgagcacctgaccac	tcgtttggctgggataactc	12.6269	13.6281	14.3581	15.3762	16.5684	17.6977	95.3741
Egr2	Early growth response 2	ctacccggtggaagacctc	aatgttgatcatgccatctcc	20.3093	21.606	22.07	23.5339	24.349	25.1518	99.8997
Egr3	Early growth response 3	catttccaccctttcacacc	ggggcagcaaggagaaag	15.3061	16.1803	17.0975	18.2319	19.2313	20.2056	97.5052
Egr4	Early growth response 4	tatcctggaggcgacttcttg	agatgccagacatgaggttga	16.8915	17.693	18.6909	19.7532	20.6674	21.5885	103.328
Elovl1	Elongation of very long chain fatty acids -like 1	gttggtggtgggggataaa	tttatcatggcatggaaggag	14.0639	14.9876	15.6608	16.7284	17.9877	18.9875	95.6635
Epn2	Epsin 2	gctgagcagtcatcagaaagc	gcctgaggcgttcttcct	16.402	17.4785	18.5988	19.7033	20.6068	21.7204	93.6046
Fos	FBJ osteosarcoma oncogene	gggaggaccttacctgttcg	aggccagatgtggatgctt	14.6498	15.352	16.3654	17.2445	18.1371	19.3106	104.498
Fosb	FBJ osteosarcoma oncogene B	gtgtgtgtgtggaccctttg	aggtccttccgtcatgtcc	14.6287	15.3032	16.193	17.1762	18.2135	19.4291	96.3587
Fosl1	Fos-like antigen 1	ttgtaatgaaaaagaaggcctga	aaaggaacattcttggcataatct	14.8227	15.6484	16.6222	17.6563	18.7269	19.7283	96.4606
Fosl2	Fos-like antigen 2	actcgcccaagatctcacag	caggccttggagtatgaacg	20.0984	20.9273	21.7428	23.2472	23.2627	25.3776	94.484
Frmd6	FERM domain containing 6	aggactcgcaagatgaggaa	tgacttccagcgactcttca	15.0248	15.8154	16.8783	18.0078	18.9826	19.8203	98.4393
Gad1	Glutamate decarboxylase 1	tggagatgcgaaccatgag	gaagggttcctggtttagcc	9.89255	10.6168	11.6833	12.6872	13.4957	14.6856	100.698
Gadd45g	Growth arrest and DNA-damage-inducible 45 gamma	ggataacttgctgttcgtgga	aagttcgtgcagtgctttcc	14.2019	14.8442	15.8458	16.9344	17.7743	18.6541	106.668
Gars	Glycyl-tRNA synthetase	aatgagatggcccattatgc	caacaatctcaatccagccata	12.2057	13.2009	14.1332	15.1286	16.1556	17.1038	102.437
Gphn	Gephyrin	tgatcttcatgctcagatcca	gcaaatgttgttggcaagc	13.1409	13.8572	14.7934	15.8767	16.7773	17.8668	99.9559
Grk6	G protein-coupled receptor kinase 6	agaccatcaaaggccgtgt	acgtgtagcgctcattcctc	13.5246	14.0504	15.0413	15.9964	16.911	17.9472	104.887
Gpx3	Glutathione peroxidase 3	ggcttcccttccaaccaa	cccacctggtcgaacatact	16.4032	17.0349	17.9645	18.9009	19.819	20.8577	107.431
Hdc	Histidine decarboxylase	cgatgccattaactgcttagg	tcatctccagctctgtgcaa	20.0984	20.9273	21.7428	23.2472	23.2627	25.3776	94.484
Hist1h2ah	Histone cluster 1, H2ah	ccctctgacacaagggagac	aacgcccagagatgtgtgctac	15.1077	16.3232	17.4865	18.2421	19.3864	20.6797	92.1535
Homer1a	Homer scaffolding protein 1 ( short form)	gaccagtaccccttcacagg	tctggtgtcaaaggagactgaa	10.8169	11.456	12.4264	13.4183	14.4	15.3199	104.311
Homer1	Homer scaffolding protein 1	cggcttgcaaaggagaagt	tctcctcctgctgattcctg	10.6517	11.3011	12.2613	13.2293	14.2424	15.2031	103.07
Ier3	Immediate early response 3	cagccgaagggtgctctac	aaatctggcagaagatgatgg	15.913	16.6153	17.6624	18.6246	19.3693	20.6655	102.744
Ier5	Immediate early response 5	tgcagcctttccaatatcaaa	ttaccagacctattttggaaacaa	18.7767	19.5373	20.6676	21.5792	22.4121	23.6477	100.48
Ier5l	Immediate early response 5-like	ttacgccgagctctaccg	cgtaagcgaggtgctggt	15.8175	16.9464	17.6998	18.6854	19.7464	20.8239	102.826
Jun	Jun proto-oncogene	cagaggaccggtaacaagtg	ttctttacagtctcggtggc	16.4375	17.4376	18.4546	19.4066	20.6143	21.5214	95.6528
Junb	Jun B proto-oncogene	ccacggagggagagaaaatc	agttggcagctgtgcgtaa	12.5057	13.2009	14.1332	15.1186	16.1556	17.1038	102.437
Mecp2	Methyl CpG binding protein 2	tggaaaggcttggtctgagt	tgtcttctccccatgtcca	12.8021	13.4804	14.4607	15.4337	16.4453	17.3879	102.856
Med8	Mediator complex subunit 8	cggaaagggaagtggttg	catctaatgatgcctcaagctg	19.3098	20.5571	21.3487	22.3257	23.5611	24.6204	95.508
Myc	Myelocytomatosis oncogene	ttatattccgggggtctgc	ggagctgagtgaggcgagt	16.2628	17.0865	18.0897	19.0623	19.9762	21.1382	100.14
Ngfr	Nerve growth factor receptor	cctgtgtgtggaggaatgc	gccaaagttgggcttcaa	18.7595	19.5521	20.5082	21.3427	21.777	23.8447	102.065
Npas4	Neuronal PAS domain protein 4	ccgccagcagctaaactct	tagcacagctggggttccta	14.6136	15.3096	16.2416	17.2875	18.1688	19.1582	105.484
Nr4a2	Nuclear receptor subfamily 4, group A, member 2	tcagagcccacgtcgatt	tagtcagggtttgcctggaa	16.1436	16.3656	17.9089	18.7636	19.4785	20.7114	96.5005
Nuak1	NUAK family, SNF1-like kinase, 1	cccaagaaaggcatcttgaa	tggggatgaatagtagccaga	16.7778	17.7557	18.7748	19.4311	21.0148	21.7717	96.3632
Nubp2	Nucleotide binding protein 2	gcagagcatctcccttatgtct	ccacgtcagacacaaactgc	14.6829	15.4289	16.4809	17.3339	18.3918	19.2954	105.183
Numbl	Numb-like	ccggacttaggctggtgat	ttgaacagagggcattcca	15.4348	16.6466	17.506	18.6734	19.4694	20.5928	102.036
Pacsin1	Mouse protein kinase C and casein kinase substrate in neurons 1	gccaagatcgagaaggcata	gctcgctgaccttatctgct	16.8915	17.693	18.6909	19.7532	20.6674	21.5885	103.328
Pafah1b1	Platelet-activating factor acetylhydrolase, isoform 1b, subunit 1	cctgtgacagacggagctg	ctccctcactcgctatctcg	14.8403	15.4646	16.4706	17.6293	18.4004	19.4419	101.625
Pafah1b3	Platelet-activating factor acetylhydrolase, isoform 1b, subunit 3	gccatcgtacaactggtgaa	gaagtgggttggggtgct	18.1424	19.1234	19.9988	21.2043	21.9479	23.0941	101.54
Palmd	Palmdelphin	atctcacagaagcgtctgaaaat	ctgccgattccatccaggag	16.9231	18.0591	18.7408	19.6709	21.0305	22.7138	102.461
Parp1	Poly (ADP-ribose) polymerase family, member 1	cttcaggcagcttcacaacc	cctttcccaaacatgtagcc	14.6942	15.5029	16.5124	17.5859	18.8674	19.2468	102.228
Per1	Period circadian clock 1	tgaagcaagaccgggagag	cacacacgccgtcacaatca	14.0489	15.1125	16.2102	17.0063	18.0432	19.1308	101.838
Pdp1	Pyruvate dehyrogenase phosphatase catalytic subunit 1	aaggcactggtaccctcaca	aagaaaaagaaggaaagggtgac	19.1047	19.5923	20.7803	21.5344	23.1721	23.478	97.7849
Pwwp2b	PWWP domain containing 2B	gggacattgtgtggggtaag	ggctgatgtcaaggacacg	16.7888	17.782	18.4108	19.5988	20.8049	21.5477	101.044
Prelp	Proline arginine-rich end leucine-rich repeat	cagaagagtgccccagagtc	atgccctcatgatccaggt	14.882	15.5767	16.5702	17.5546	18.5452	19.6268	98.9685
Ptk2b	PTK2 protein tyrosine kinase 2 beta	gctcctaagctgcagttcca	ggacctgcttcatcttgatctt	12.1427	12.846	13.7778	14.8005	15.8413	16.6851	103.71
Rarres2	Retinoic acid receptor responder (tazarotene induced) 2	accaaataagccctagacagga	aagtctctgggagacgatatgc	16.1436	16.7656	17.9089	18.7636	19.6785	20.7114	104.919
Rbm10	RNA binding motif protein 10	agtgacaacattggcagtcg	gccagaacctcgaactcgt	13.9289	14.6299	15.7161	16.642	17.4387	18.4821	108.607
Rpl36al	Ribosomal protein L36A-like	ttgtgctcaggcttgagtgt	cctcccagttcaaaatgctt	14.387	15.3618	16.0919	17.1972	18.4562	19.5288	100.365
S100a6	S100 calcium binding protein A6 (calcyclin)	aggaaggtgacaagcacacc	agcatcctgcagcttgga	16.9231	17.9274	18.6527	19.926	20.9121	21.9126	96.9073
Sfxn5	Sideroflexin 5	gcttcctccaatcgtcatgt	cacgaggctatgcacaggta	15.9736	16.93	17.6745	18.8548	19.8031	20.6818	105.361
Slc22a5	Solute carrier family 22 (organic cation transporter), member 5	ttctctgagctagggctgga	cttacacaccaggtcccactc	18.1073	19.3447	20.3614	20.9682	22.8043	22.8567	107.961
Slc25a25	Solute carrier family 25, member 25	tcgactggaacgagtggag	gattctcaccgacatcgaagat	13.7665	14.7213	15.5883	16.6117	17.6915	18.5966	102.067
Slc29a1	Solute carrier family 29 (nucleoside transporters), member 1	cagcctcaggacaggtataagg	gtttgtgaaatacttggttgcgg	14.5308	15.26	16.1786	17.1347	18.1349	19.1592	103.518
Sult1a1	Sulfotransferase family 1A, phenol-preferring, member 1	cagaaccccagcaacatggagcc	gcagttgctccattgtctccgca	16.9716	18.0324	18.6843	19.6901	20.8151	21.8489	103.382
Sumf2	Sulfatase modifying factor 2	caccaataaagacttcagggagtt	aatgcctcggcttcagtct	15.6399	16.2761	17.3647	18.2907	19.1452	20.1573	106.752
Syt11	Synaptotagmin XI	gagatcacaaatatacgccccag	gcagcacgtccacacaaag	13.0026	14.0833	14.744	15.9031	16.9708	17.8068	104.73
Thumpd3	THUMP domain containing 3	ggaaatgagccgtgtctgtag	aacatttcttgtcctgagtaagca	16.1436	16.7656	17.9089	18.7636	19.4785	20.7114	108.051
Tmie	Transmembrane inner ear	tcccttggggtgctttct	ggggtggctctcaactatca	16.4032	17.0349	17.9645	18.9009	19.819	20.8577	107.431
Ube2q1	Ubiquitin-conjugating enzyme E2Q family member 1	catccactgcaacatcacg	gtccaccagcctctccaa	14.028	14.773	15.7452	16.7293	17.7055	18.5985	105.683
Vapa	Vesicle-associated membrane protein, associated protein A	aaggaaactgatggaagagtgc	ctgagccttaggccttcatc	12.8819	13.9497	14.6773	15.8225	16.9739	17.9655	95.6437
Slc32a1	Solute carrier family 32 (GABA vesicular transporter), member 1	tgagggtggccagatttc	cctcctgctaaaccatgacc	15.8407	16.4633	17.4595	18.4392	19.4274	20.2939	105.413
Vwf	Von Willebrand factor	gagaatgcagacccaccttt	ggggacactcttttgcactc	13.7334	14.4132	15.4369	16.3948	17.3956	18.2485	105.407
Cfap44	Cilia and flagella associated protein 44	gcaccagacaccaatcacag	catgtcagcaacaccatcct	16.1364	17.1479	17.8616	18.9479	19.8578	20.9734	105.134
Zfp36l2	Zinc finger protein 36, C3H type-like 2	gattctctctcggaccacga	taggggagtctgagccactg	14.5209	15.2735	16.2715	17.3076	18.3427	19.2285	100.26
Gene	Gene	Primer sequence	Primer sequence			Dilution curve ( 1:3 dilution)				Primer
abbreviation	Name	Forward	Reverse	1	1:3	1:9	1:27	1:81	1:243	Efficiency
Ankrd37	Ankyrin repeat domain 37	gcgatgctgttgcttagttg	gctcctgtctccagcaaact	15.0715	16.3032	18.3937	19.8072	21.442	22.74	99.2308
Atf3	Activating transcription factor 3	gcaaagcaggatcccactaat	ccaccccacctatcaaggta	20.3895	22.0191	23.4472	26.0045	26.2258	28.7292	101.704
B2m	Beta-2 microglobulin	ctggctcacactgaattcacc	ctcgatcccagtagacggtc	10.4871	11.5587	13.5505	14.7992	16.051	17.9834	104.564
Baiap2	Brain-specific angiogenesis inhibitor 1-associated protein 2	tccaagtccaacctggtcat	cattctcctgagcagacatcc	12.555	14.0077	15.4834	17.207	18.8945	20.3958	97.1289
Bcan	Brevican	aggaagctccaccccaga	ggtgcaatggattgggttt	10.7539	12.0703	14.1462	15.28	16.6345	18.3972	106.584
Car2	Carbonic anhydrase 2	tgtggacattgacacagcaa	gatatgagcagaggctgtaggg	9.8642	11.058	13.0156	14.251	15.9632	17.2026	104.174
Cartpt	CART prepropeptide	cgagaagaagtacggccaag	ctggcccctttcctcact	11.0976	12.5298	14.0849	15.7684	17.2603	18.7292	102.466
Cirbp	Cold inducible RNA binding protein	ccgaagacatgcatactcca	gccaaagaaactgcgtacaag	14.1948	15.6362	17.2081	18.8099	20.1329	21.7252	98.0553
Cldn11	Claudin 11	ccaccatggtagccacttg	aatccaacccacgaagctc	10.3193	11.6357	13.6938	14.8133	16.1016	17.9246	108.154
Csnk1g2	Casein kinase 1, gamma 2	tacaagcagctcagcacgac	aggtcgaaaaggtcctccag	10.8362	12.2889	14.3677	15.4121	16.9883	18.6593	104.453
Ctsa	Cathepsin A	ggtcaggccaagacatgc	acaggagcagcaacaagagc	12.7451	14.2835	16.1157	17.2667	18.7704	20.1801	107.667
Drd1	Dopamine receptor D1	acaacggggctgtgatgt	catgagggatcaggtaaacca	12.2825	13.6581	15.27	16.9077	18.4403	20.1888	96.7632
Drd2	Dopamine receptor D2	tgaacaggcggagaatgg	ctggtgcttgacagcatctc	13.0508	14.4341	15.9672	17.5508	19.2065	20.8643	97.8587
Dkk3	Dickkopf WNT signaling pathway inhibitor 3	tgttggcttcataggggaag	aatgccatctcctgggcta	13.8474	15.2293	17.2466	18.3408	19.9012	21.2979	105.826
Dok5	Docking protein 5	cgttatggacgagacaccac	ataacccttcgccagtctca	15.6113	17.1043	18.585	20.4036	22.297	22.7901	93.2865
Dusp5	Dual specificity phosphatase 5	gatcgaaggcgagagaagc	ggaagggaaggatttcaacc	17.6322	19.1967	20.7232	22.2018	24.1544	25.7032	95.0507
Dusp1	Dual specificity phosphatase 1	ctggagaaccgcagaacg	gatgcccacctccatcac	17.4948	18.7719	20.5762	22.0761	23.6156	25.2258	99.1531
Ednrb	Endothelin receptor type B	cggtatgcagattgctttga	aacagagagcaaacacgagga	11.8795	13.1767	14.8402	15.9876	17.5241	19.5714	103.401
Enpp6	Ectonucleotide pyrophosphatase/phosphodiesterase 6	tcaggaaaagacaaaacatcagc	agggcaagcaccaaataaag	15.7328	17.1785	19.0429	20.3541	22.0811	23.6521	98.8249
Gabra1	Gamma-aminobutyric acid (GABA) A receptor, subunit alpha 1	gcccactaaaattcggaagc	cttctgctacaaccactgaacg	12.4812	13.9007	15.4656	17.1351	18.8316	20.4388	95.066
Gabrb2	Gamma-Aminobutyric Acid Type A Receptor Beta2 Subunit	caatatccacgtaggtagagaacact	ttctacatggactgctatttctgg	13.2774	14.7017	16.3002	17.9371	19.361	20.7091	107.245
Gabrb3	Gamma-Aminobutyric Acid Type A Receptor Beta3 Subunit	ggattgttctcgtaggaataggc	gaaatgaaatcgacgggaatac	12.7644	14.1952	15.7699	17.5226	18.6007	20.2154	108.01
Gabrd	Gamma-aminobutyric acid (GABA) A receptor, subunit delta	caaggtcaaggtcaccaagc	gggagatagccaactcctga	13.9021	15.3508	16.8491	18.6773	20.3085	21.642	98.3461
Gabbr1	Gamma-aminobutyric acid (GABA) B receptor, 1	gaggcaggaagctgaaaaac	tgctgttcatgggaatgaga	14.6198	15.95	17.429	19.2537	20.8229	22.2907	98.062
Gabbr2	Gamma-aminobutyric acid (GABA) B receptor, 2	ggaatacaactgaagtagtgaagacaa	ttctgctcagatcgaagtacaca	12.5035	13.9743	15.5694	17.2638	18.6957	20.4409	98.1976
Gabra5	Gamma-aminobutyric acid (GABA) A receptor, subunit alpha 5	gacggactcttggatggcta	acctgcgtgattcgctct	14.686	16.1034	17.5793	19.3191	21.1193	22.0717	103.37
GABBR1	Gamma-Aminobutyric Acid Type B Receptor Subunit 1	gctccaagaagatgaatacatgg	ttttggtctcataagcaagaaaga	10.7907	12.2758	13.7502	15.5137	17.1204	18.6872	97.0806
GABBR2	Gamma-Aminobutyric Acid Type B Receptor Subunit 2	aggtgaaggtcggcgagta	tggtgtcgttgatgatctcc	13.8966	15.3262	16.8723	18.4812	19.9674	21.4407	104.811
Gad2	Glutamic acid decarboxylase 2	tttccagaagtcaaggagaagg	cagctcccttcttgagagaaaa	11.0976	12.5298	14.0849	15.7684	17.2603	18.7292	102.466
Gapdh	Glyceraldehyde-3-phosphate dehydrogenase	agatggtgatgggcttccc	ggcaaattcaacggcacagt	6.05739	7.20824	8.92826	9.87989	11.4438	13.1684	105.603
Gfra1	Glial cell line derived neurotrophic factor family receptor alpha 1	tggggtattcccacagctc	gggcgtctgtcacataactg	16.4094	17.685	19.9091	21.1231	22.0321	24.1585	107.302
Hbegf	Heparin-binding EGF-like growth factor	gttcttcgggtgctacttcg	tgccttctccaaactgtcct	14.2009	15.7022	17.5715	18.9275	20.4166	21.7704	108.195
Hnrnpdl	Heterogeneous nuclear ribonucleoprotein D-like	ccagaacaattaccagcccta	gcaatcttcaatgtcgtcctg	11.4495	12.9893	14.7016	16.3389	17.444	19.5062	100.645
Homer2	Homer scaffolding protein 2	ttggagcacattcacggtta	atgtctgacctacagcccaaa	17.0587	18.5359	20.0976	21.7226	23.0448	25.1496	97.2343
Hpcal4	Hippocalcin-like 4	ggagatgctggagatcatcg	tccttatcctggtccatcttct	9.39376	10.8768	12.7604	13.9997	15.4542	16.9231	105.586
Ier2	Immediate early response 2	aagtagcgtcccccgaag	gcacttcctcttgcgtatcc	19.0736	20.3551	21.782	23.6722	25.3737	24.8233	99.4114
Igsf1	Immunoglobulin superfamily, member 1	tggagctcgttgtgacaga	cttcccaggaagcaccac	13.4005	14.7958	16.81	17.8385	19.3484	20.8138	108.637
Irs2	Insulin receptor substrate 2	tgactataccgagatggccttt	gaggtgccacgataggttgt	14.5507	15.8881	17.5214	19.0441	20.4359	22.4226	98.842
Itga7	Integrin alpha 7	ccctgacagtcactacctcgt	ggtcagggtctgagctatcaa	15.9192	17.1896	18.9291	20.8025	21.607	23.3719	107.579
Jund	Jun D proto-oncogene	gagtgagattctgtttcaaaacgtc	tgggtgcagtcacgtttactt	15.6101	16.9333	18.6117	20.0015	21.8501	22.0621	102.705
Kcne1l	Potassium voltage-gated channel, Isk-related family, member 1-like	cagggggaaaggtcaactg	cgctgcagttcatagctgtt	16.6812	17.9501	19.1903	20.6151	22.474	24.1585	101.322
Klf5	Kruppel-like factor 5	cagaagatggagacgcagaat	ttgcagaagcacttgacacc	15.9915	17.4785	18.8503	20.5345	23.1005	23.0426	104.292
Klf2	Kruppel-like factor 2	ctaaaggcgcatctgcgta	tagtggcgggtaagctcgt	18.1498	19.4886	20.8841	22.1066	24.1195	25.4799	105.836
Klf6	Kruppel-like factor 6	acgaaaagctcccacttgaa	acaaccttcccatgagcatc	16.1202	17.5964	19.0529	21.0008	22.6767	23.7889	98.6262
Krt9	Keratin 9	gcaacatgaagcaagtgtcc	tgcagctccacattcagttc	14.3682	15.7786	17.2525	18.84	20.7547	22.2374	95.2436
Map2k1	Mitogen-activated protein kinase kinase 1	gtgggcacgagatcctacat	tccgactgcacagagtagtga	11.6195	13.0285	14.5484	16.2116	18.0043	19.3169	98.4223
Mcfd2	Multiple coagulation factor deficiency 2	tgtcctgctttgggtctttt	ccagatgttccatgatgtgc	11.495	12.9893	14.7016	16.3389	17.544	19.5062	103.299
Mcl1	Myeloid cell leukemia sequence 1	ggtatttaagctagggtcatttgaa	tgcagccctgactaaaggtc	14.5306	15.9716	17.536	19.2229	20.7146	22.0828	104.078
Mzf1	Myeloid zinc finger 1	gagttgttggggaatccaga	ggtctggtccagtgttgtcc	14.09	15.5416	17.0593	18.5152	20.1037	21.5605	107.998
Ndufb6	NADH dehydrogenase (ubiquinone) 1 beta subcomplex, 6	agctcgaagcccaggatatt	cttcaatgatgttgatcaggaaa	15.5906	17.0815	18.9643	20.2357	21.7902	23.0454	110.567
Ntng2	Netrin G2	cctgggctactatcgcaatg	ccgatctggttacagttacattca	13.5471	14.8423	16.7981	17.7925	19.2553	21.2256	105.782
Neurod6	Neurogenic differentiation 6	aacaactattcctcttcaagcatttt	ataacctcccccaaataccg	17.6047	19.1772	21.0284	21.9426	24.0427	25.48	102.049
Nr4a1	Nuclear receptor subfamily 4, group A, member 1	agcttgggtgttgatgttcc	aatgcgattctgcagctctt	14.6711	16.0778	17.679	19.365	20.7087	22.077	107.725
Nptx2	Neuronal pentraxin 2	tcaaggaccgcttggaga	gcccagcgttagacacattt	16.6472	17.9569	19.4668	20.9903	22.8022	25.2112	104.625
Nsmf	NMDA receptor synaptonuclear signaling and neuronal migration factor	gaaccctaacggggagaagc	ctcgagaggcgctcaaagg	12.6084	14.0635	15.6271	17.3224	18.9071	20.347	100.023
Oxtr	Oxytocin receptor	acttagggcaagctggttga	cctgggtccaaaaatgacac	14.4319	16.0501	17.5943	19.0418	20.5144	21.9729	106.439
Polr3a	Polymerase (RNA) III Subunit A	ccattgagcataacaaagaggtt	tgggatgcgcttaaacaagt	12.9722	14.2444	16.0483	17.1241	18.4024	20.4798	99.7437
Prep	Prolyl endopeptidase	caacactttgaatggcttctca	atggacgggtactggatgtc	12.5305	13.9995	16.0384	17.0767	18.7661	19.5428	102.703
Prkca	Protein kinase C, alpha	ctggtgcttgggttgaatg	taactcctggggctgcac	11.4917	12.7893	14.4461	15.6102	17.1835	18.8256	109.971
Psma7	Proteasome (prosome, macropain) subunit, alpha type 7	tcccagactctatcagactgacc	gaaattcacgcactgacttgg	15.9192	17.1896	18.4291	20.8025	21.607	23.3719	102.758
Rreb1	Ras responsive element binding protein 1	gcggcacatgcttacaca	gtgtttgcgcaactggtg	13.5662	14.8863	16.558	17.8888	19.24	21.1233	106.446
Scrn1	Secernin 1	ccagccaaaaaggaacctc	ctccaactccagcatggtct	13.0787	14.4512	16.0326	17.8679	19.1631	20.7796	100.548
Sgk1	Serum/glucocorticoid regulated kinase 1	tttccaaagggggatgct	tgttggcatgattacattgttct	15.7069	17.1485	18.5978	20.2504	21.8805	23.4953	98.9049
Slc29a3	Solute carrier family 29 (nucleoside transporters), member 3	tgaacagaggttacacatattcctg	ttacaatctcttctccaattaacacc	17.6047	19.1772	21.0284	21.9426	24.0427	25.48	102.167
Spsb1	SplA/ryanodine receptor domain and SOCS box containing 1	gcttccctcgatgtgcttt	tgggacaaggacaggtgtg	17.2626	18.656	20.4681	21.9776	23.5903	25.7644	96.526
Sulf1	Sulfatase 1	gaggaggaggaattcatttgc	gccctcagcacctgaaaata	14.8839	16.1021	17.7743	18.8387	20.7947	22.6418	97.858
Syt4	Synaptotagmin IV	ggcactggaaggagatctgt	agagcatgtgccacttagcaa	12.8265	14.2709	15.8094	17.4688	18.801	20.7588	98.9817
Tagln3	Transgelin 3	gagagccatcctggtttcac	gctcctctgaaaatcctctcc	11.6195	13.0285	14.5484	16.2116	18.0043	19.3169	97.9033
Tgfbr1	Transforming growth factor, beta receptor I	agtcagtccgttgggtcttc	gtaaaacccaggctcaacca	13.4725	14.894	16.4597	17.9043	19.2513	21.5006	98.6594
Opalin	Oligodendrocytic myelin paranodal and inner loop protein	cagcactccgttatggagcag	ggaaactctcgatgagctg	13.3355	14.6852	16.392	17.4932	19.1433	21.2172	100.3
Wdr54	WD repeat domain 54	gcaccagacaccaatcacag	catgtcagcaacaccatcct	13.228	14.6839	16.4927	17.8357	19.1317	20.7629	108.425
Zic1	Zinc finger protein of the cerebellum 1	tgagactagtggagaagtgaggag	gaggaatgtgaacgccagag	13.6549	14.8619	16.8276	18.32	19.3775	21.3972	102.045
Zfp36l1	Zinc finger protein 36, C3H type-like 1	gattctctctcggaccacga	taggggagtctgagccactg	15.7756	17.1854	18.5034	20.4485	21.9564	23.0486	106.215
