# Supplementary material for: Salient experiences are represented by unique transcriptional signatures in the mouse brain
Source: eLife. 2018 Feb 7;7:e31220. doi: 10.7554/eLife.31220 (PMC5862526; doi:10.7554/eLife.31220)
Supplement: Supplementary file 2. [file elife-31220-supp2.xlsx]

## Sheet: Sheet1
	NUCLEUS ACCUMBENS									DORSAL STRIATUM								LIMBIC CORTEX									AMYGDALA						LATERAL HYPOTHALAMUS									HIPPOCAMPUS							VENTRAL TEGMENTAL AREA
ACUTE SALINE WITHOUT HABITUATION
0HR
	EGR4	EGR2	ARC	FOS	FOS B				EGR4	EGR2	ARC	FOS	FOS B				EGR4	EGR2	ARC	FOS	FOS B				EGR4	EGR2	ARC	FOS	FOS B
E15_SALWOH_0h#1	0.960096	0.794848	1.18715	2.08132	1.26028				0.709562	0.993953	0.850422	0.766443	0.794159
E15_SALWOH_0h#2	0.865287	1.17589	0.788673	0.61664	0.929				1.12896	1.11439	1.05793	0.930611	0.928195				1.03646	1.21419	0.968171	0.732889	0.886791
E15_SALWOH_0h#3	1.10286	1.24725	1.19956	1.0479	0.929				1.04247	0.895801	1.1378	1.81661	1.39233				1.15003	0.982821	1.08172	1.10318	1.18646				1.10957	1.41667	1.43893	1.59383	1.02633
E15_SALWOH_0h#4	1.09145	0.857822	0.890384	0.743549	0.919391				1.19748	1.00783	0.976878	0.771774	0.974342				0.838956	0.837987	0.954842	1.23685	0.950439				0.90125	0.705883	0.694959	0.627419	0.974342
1 HR
E15_SALWOH_1h#1	1.55968	9.84063	4.14824	6.64606	2.02616				1.94531	4.10178	2.89036	3.03406	1.78077				3.27539	9.91766	8.4757	6.64223	2.36472
E15_SALWOH_1h#2	1.53289	1.69202	0.902814	0.728247	1.11632				1.6245	2.62306	2.25207	1.42035	1.8119				1.05093	5.15153	1.93634	2.25272	1.06191
E15_SALWOH_1h#3	1.79782	2.46016	1.15069	0.785945	1.34141				1.29235	2.33149	1.21525	0.774453	1.31267				0.950439	4.36203	1.35504	2.16845	1.14605				1.6077	1.85639	1.63014	2.19238	1.40201
E15_SALWOH_1h#4	1.01836	3.90075	1.8823	1.96224	1.72758				1.30586	1.82925	1.32524	2.01566	1.51835				0.679086	3.26029	1.36446	2.30005	1.54399				1.38032	1.39233	0.939523	1.65004	1.61608
ACUTE SALINE (PERFORMED WITH COCAINE)
	NUCLEUS ACCUMBENS									DORSAL STRIATUM								LIMBIC CORTEX									AMYGDALA						LATERAL HYPOTHALAMUS									HIPPOCAMPUS							VENTRAL TEGMENTAL AREA
0HR
	EGR4	EGR2	ARC	FOS	FOS B				EGR4	EGR2	ARC	FOS	FOS B				EGR4	EGR2	ARC	FOS	FOS B
E6_AS_0h#1	0.817902	1.17487	1.36368	1.14373	1.0924				1.07736	1.67307	1.81347	1.86607	1.30021				1.07736	1.67307	1.81347	1.86607	1.30021
E6_AS_0h#2	1.21419	0.533108	0.701007	0.721339	0.667806				0.947698	0.61238	0.643383	0.719467	0.846012				0.947698	0.61238	0.643383	0.719467	0.846012
E6_AS_0h#3	0.840896	1.62169	1.23328	1.18407	1.37793				1.28565	1.33561	1.1477	0.946058	1.22582				1.28565	1.33561	1.1477	0.946058	1.22582
E6_AS_0h#4	1.19748	0.984525	0.848214	1.02367	0.994815				0.761808	0.730775	0.746777	0.787308	0.741619				0.761808	0.730775	0.746777	0.787308	0.741619
E12_AS_0h#5	0.760489	1.32294	1.43644	1.27125	0.94852				0.933033	0.918594	0.853374	0.667227	0.905948				0.848949	0.820742	0.598739	0.744839	0.622006
E12_AS_0h#6	1.04972	0.647858	0.681838	1.32065	1.17182				0.61132	0.76977	0.87433	0.821453	0.857079				0.958433	0.690159	0.917004	0.888843	1.11729
E12_AS_0h#7	0.952638	1.06714	1.2079	0.856337	0.9888				1.12117	1.79938	1.30247	1.31608	1.40688				0.919391	1.51572	1.50004	1.18099	1.22264
E12_AS_0h#8	1.31494	1.09335	0.845279	0.695562	0.909881				1.56374	0.785945	1.02901	1.38631	0.915416				1.33677	1.16473	1.21419	1.27899	1.17691
E6_AS_1h#1	1.38511	1.45146	2.28548	1.5897	1.06992				2.9742	3.36942	3.25747	3.98616	1.32294				2.9742	3.36942	3.25747	3.98616	1.32294
E6_AS_1h#2	0.982821	2.0174	1.4871	1.82608	1.35896				2.50967	2.89287	1.83878	1.40444	0.992232				2.50967	2.89287	1.83878	1.40444	0.992232
E12_AS_1h#3	1.71713	1.99827	0.819321	1.46029	1.1477				1.51047	3.40463	3.86709	3.37819	1.57735				1.9776	2.77022	2.38667	1.91853	0.809442
E12_AS_1h#4	0.406126	2.32745	1.16675	1.05427	0.945238				2.93834	1.61049	1.32524	2.63217	1.02633				0.91621	2.60268	3.17114	3.00008	1.46409
E12_AS_1h#5	1.04247	2.04026	1.90858	2.4559	1.84517				2.25012	2.30937	2.22106	1.7916	1.07736				1.83242	2.60268	2.56685	2.72263	1
E12_AS_1h#6	1.31039	2.60946	1.1708	1.30247	1.08579				2.37841	2.84317	1.85478	1.73658	1.07363				1.51966	1.52626	1.6077	1.99308	0.955945
2HR
	EGR4	EGR2	ARC	FOS	FOS B				EGR4	EGR2	ARC	FOS	FOS B				EGR4	EGR2	ARC	FOS	FOS B
E12_AS_2h#5	0.898132	1.1477	0.743549	0.72009	0.857822				1.51047	0.549999	0.889613	1.24509	0.735858				0.961761	0.630689	0.812252	1.71713	0.809442
E12_AS_2h#6	0.752623	0.848949	0.597703	0.956774	1.33214				1.92519	1.45146	0.725099	1.50655	1.03706				0.999134	1.79626	0.426317	1.79626	0.550953
4HR
	EGR4	EGR2	ARC	FOS	FOS B				EGR4	EGR2	ARC	FOS	FOS B				EGR4	EGR2	ARC	FOS	FOS B
E6_AS_4h#1	0.49141	0.977725	0.931418	0.825735	0.931418				0.362864	0.869043	1.02367	0.784584	0.751972				0.362864	0.869043	1.02367	0.784584	0.751972
E6_AS_4h#2	0.771105	1.44643	0.957603	1.34141	1.17895				0.290679	0.384885	0.550475	0.309927	0.487593				0.290679	0.384885	0.550475	0.309927	0.487593
E12_AS_4h#3	0.760489	0.327315	0.573355	1.16979	1.11632				1.63014	0.00924251	0.530804	1.81661	0.720715				0.510064	0.528509	0.273573	1.38032	0.773782
E12_AS_4h#4	0.732043	1.12408	0.490559	0.993953	1.14373				1.20999	0.569394	0.635626	1.0727	0.658612				0.526224	0.436786	0.340329	1.39959	0.63728
ACUTE SALINE (PERFORMED WITH LITHIUM)
	NUCLEUS ACCUMBENS									DORSAL STRIATUM								LIMBIC CORTEX									AMYGDALA						LATERAL HYPOTHALAMUS									HIPPOCAMPUS							VENTRAL TEGMENTAL AREA
1HR (SALINE)
	EGR4	EGR2	ARC	FOS	FOS B				EGR4	EGR2	ARC	FOS	FOS B				EGR4	EGR2	ARC	FOS	FOS B				EGR4	EGR2	ARC	FOS	FOS B				EGR4	EGR2	ARC	FOS	FOS B				EGR4	EGR2	ARC	FOS	FOS B				EGR4
LTH1B_ASL#1	1.76052	1.78633	1.56049	2.37512	1.32961				1.36415	2.14058	2.30058	2.39496	1.04464				0.72009	0.740977	1.81347	1.46409	0.326918				0.99103	1.52732	1.66786	1.32501	1.04464				0.239816	8.9012	0.663423	1.70291	2.40827				0.857376	1.3765	1.34537	0.833931	0.865137				0.887611
LTH1B_ASL#2	2.0223	1.69584	2.10964	2.41664	1.4651				1.23799	1.17528	1.50212	2.47084	1.074				1.65433	1.83083	3.52775	2	1.58227				1.21167	1.16151	1.90264	1.45498	1.074				3.20428	2.68887	2.23148	1.93589	0.589678				1.4025	1.72429	1.39765	2.0392	1.3435				0.49073
LTH1B_ASL#3	2.10818	2.13909	1.71951	2.03214	1.21926				1.57789	2.55443	2.30857	2.37841	1.25527				1.98791	2.38254	2.40119	2.13613	1.24143				1.81127	0.250173	1.79378	1.16151	1.11961				1.72309	1.98894	1.01255	2.0392	5.4189				1.29504	3.08656	1.58337	2.14801	1.16554				0.509799
LTH1B_ASL#4	2.57755	4.33791	3.3566	3.98064	1.98069				1.65061	2.06766	3.20872	3.78423	1.11961				2.82108	2.9742	5.79075	2.90795	2.79336												1.6358	1.73147	1.11574	2.21606	0.48734				1.87644	4.44136	2.92411	2.78562	1.74836				2.1038
LTH1B_ASL#5	1.88035	2.19923	2.02371	2.17046	1.57571				1.50838	1.57243	2.00277	1.91853	1.26839				0.824305	1.17487	2.15659	1.36131	1.24574				0.802181	1.17772	2.05338	1.60882	1.26839				0.82645	0.99103	0.816769	1.85061	0.462652				1.15109	0.943438	1.52944	1.73267	1.3113				1.59438
ACUTE COCAINE
	NUCLEUS ACCUMBENS									DORSAL STRIATUM								LIMBIC CORTEX									AMYGDALA						LATERAL HYPOTHALAMUS									HIPPOCAMPUS							VENTRAL TEGMENTAL AREA
0HR
	EGR4	EGR2	ARC	FOS	FOS B				EGR4	EGR2	ARC	FOS	FOS B				EGR4	EGR2	ARC	FOS	FOS B				EGR4	EGR2	ARC	FOS	FOS B				EGR4	EGR2	ARC	FOS	FOS B				EGR4	EGR2	ARC	FOS	FOS B				EGR4
E6_ACo_0h#1	0.817902	1.17487	1.36368	1.14373	1.0924				1.07736	1.67307	1.81347	1.86607	1.30021				1.09619	1.86122	1.47811	1.30812	1.1923
E6_ACo_0h#2	1.21419	0.533108	0.701007	0.721339	0.667806				0.947698	0.61238	0.643383	0.719467	0.846012				1.14274	0.821453	0.716357	0.896577	0.919391
E6_ACo_0h#3	0.840896	1.62169	1.23328	1.18407	1.37793				1.28565	1.33561	1.1477	0.946058	1.22582				1.29909	1.12994	1.34141	0.984525	1.08579
E6_ACo_0h#4	1.19748	0.984525	0.848214	1.02367	0.994815				0.761808	0.730775	0.746777	0.787308	0.741619				0.614506	0.578845	0.70405	0.866037	0.840168
E9_ACo_0h#5	0.90047	0.9888	1.30812	1.20895	1.0122				0.696164	0.547621	0.672451	0.620929	1.45146				0.728878	1.04156	0.957603	0.94442	0.738413
E9_ACo_0h#6	1.07829	1.0026	0.921784	0.682429	1.04427				0.740977	0.956774	0.698581	0.794159	0.595635				0.94852	0.754582	0.660898	0.848214	0.677128
E9_ACo_0h#7	1.07456	0.955117	0.941152	1.28677	1.04427				1.66152	1.68325	1.76235	2.22299	0.991373				1.07456	1.03079	1.06253	1.02633	1.39233
E9_ACo_0h#8	0.958433	1.0561	0.881175	0.941968	0.905948				1.16675	1.13387	1.2079	0.912249	1.16675				1.34607	1.23435	1.4871	1.2163	1.43644
E19_ACo_0h#9	0.810144	0.91067	0.742262	0.850422	1.0299				1.22264	1.09619	0.841625	0.619317	1.01133				0.406478	0.421177	0.453367	0.387227	0.794848				0.89425	0.958433	0.713878	0.721965	0.886535				0.797607	1.25919	0.660326	0.679479	1.20164				0.636177	0.867539	0.742262	0.626332	0.837261
E20_ACo_0h#14	1.14373	0.897355	1.10861	1.61189	1.04699				1.54088	1.29684	1.52626	2.22299	1.22264				0.860055	0.587944	0.85931	1.1202	0.77849				1.79938	0.898911	1.15469	2.25793	1.23008				2.6413	1.27125	1.12117	1.48968	1.12896				1.24617	0.754582	0.89969	1.31722	1.11632				1.43769
E20_ACo_0h#15	1.45271	1.1923	1.00958	0.797607	0.983673				1.30021	1.20999	1.24401	1.0122	0.923382				0.981119	0.932225	1.04699	0.854854	0.96845				1.0479	1.04337	1.23328	0.76313	0.961761				1.12603	1.03258	1.03526	0.630689	0.809442				0.746131	1.13583	1.08485	0.987943	1.00958				0.90047
E20_ACo_0h#16	0.656902	1.1477	0.909881	0.834365	0.966774				0.569888	0.849685	0.678302	0.869043	0.913831				1.10765	1.50394	1.03616	1.10477	1.1923				0.658612	1.08016	0.915416	0.707107	0.90047				0.534496	0.725099	0.662044	1.41421	0.858565				0.921784	1.12408	0.881175	0.845279	0.897355				0.522589
1HR
	EGR4	EGR2	ARC	FOS	FOS B				EGR4	EGR2	ARC	FOS	FOS B				EGR4	EGR2	ARC	FOS	FOS B				EGR4	EGR2	ARC	FOS	FOS B				EGR4	EGR2	ARC	FOS	FOS B				EGR4	EGR2	ARC	FOS	FOS B				EGR4
E6_ACo_1h#1	1.75321	6.50929	1.98275	2.88536	2.26184				2.44105	6.28756	5.12926	4.27226	2.48587				1.53421	1.81033	2.11954	2.49234	1.08956
E6_ACo_1h#2	1.74715	6.13686	2.86295	2.78707	2.78466				4.09113	8.6488	5.87158	9.61309	3.80725				1.44143	2.09398	2.47727	4.22075	1.09714
E9_ACo_1h#3	1.77615	6.27124	1.83719	5.55486	1.81819				5.3796	10.8247	7.84895	5.98977	7.98615				1.50394	1.9302	3.30008	2.6072	0.921784
E9_ACo_1h#4	2.05445	5.69127	3.5739	4.85257	2.12505				7.95852	9.26153	5.82598	7.29799	4.02085				1.66296	4.32815	3.83041	3.23216	1.49744
E9_ACo_1h#5	1.78231	4.37338	2.11038	4.59081	1.69056				5.56932	9.22948	6.97648	6.22252	5.76572				0.840168	2.87537	4.53939	3.38112	0.991373
E9_ACo_1h#6	1.3696	6.83883	3.24338	3.577	2.05267				4.53939	13.2347	8.09763	7.58159	3.46415				0.504788	3.38405	3.35776	3.59876	1.59383
E19_ACo_1h#7	2.46442	6.6807	2.89788	3.30867	2.30138				7.88986	14.9027	12.6516	17.7377	7.84215				1.65433	3.08977	3.17939	2.67817	1.87092				1.44268	4.23908	2.24817	3.31728	1.66008				1.10095	2.9231	1.01836	1.70823	1.13682				1.00173	2.06337	1.78386	1.67018	1.10095
E19_ACo_1h#8	2.62306	6.34227	2.48802	3.11936	2.3743				6.23332	18.0322	9.85769	11.033	7.78798				1.91355	2.67122	3.40759	2.93071	3.07109				1.75777	5.40296	2.84563	3.4822	2.86047				1.1597	4.02085	1.19852	1.60492	1.28788				0.964264	2.04911	1.64718	2.17347	1.45271
E19_ACo_1h#9	2.12321	8.05564	3.28297	3.73537	2.50099				8.31087	18.475	9.5219	17.0152	7.34239				1.947	2.34161	2.52932	2.10855	1.79471				2.00521	6.07865	2.69213	3.22657	1.81661				1.25592	3.42832	1.23221	1.92853	1.17691				0.857079	1.85318	1.45902	2.18859	1.10861
E19_ACo_1h#10	2.6968	7.49018	3.79737	3.70956	3.54922				3.70635	8.18226	6.28211	9.80658	4.55121				2.5075	2.50967	4.01041	2.21338	2.20955				1.71564	6.24954	2.35177	3.23777	2.03672				1.70379	4.69948	1.38151	1.49226	1.36131				1.33561	2.35381	1.89212	2.30537	1.48324
E20_ACo_1h#11	1.56238	7.12925	2.3846	4.31317	2.77262				3.2462	10.3747	5.87667	7.12307	3.87716				2.05267	2.0332	3.20706	4.13747	1.61748				3.40463	2.02265	2.81376	1.96564	1.5842				1.98103	1.50655	1.06807	1.93187	1.64148				2.90291	2.11221	1.40688	3.38112	1.5897				1.04881
E20_ACo_1h#12	2.4687	6.74468	2.3194	3.69033	2.68747				2.52057	5.57897	4.75683	6.35327	4.51586				2.76542	2.05445	2.70617	3.13562	1.49874				2.61625	1.7854	2.63445	2	1.40323				0.774453	0.77984	0.512278	0.664343	1.85318				2.64359	1.92352	2.19238	2.10307	1.4679				3.61438
E20_ACo_1h#13	2.3194	5.73085	2.17159	3.50339	2.37224				1.56781	7.43844	6.02099	7.93098	5.83608				2.27758	1.56781	1.947	2.80646	1.24293				3.58631	2.15285	2.6805	2.37019	1.67452				1.6091	0.976878	0.590496	0.849685	0.82645				1.76847	2.59143	2.52713	3.33457	1.57871				10.1524
E20_ACo_1h#14	1.72758	7.56191	3.02881	4.97174	3.29722				2.0332	7.21	5.87667	10.6111	3.4822				2.98452	2.20955	2.1454	3.67756	1.57325				3.66167	1.36722	2.39081	2.41162	1.49874				0.960096	0.383221	0.377618	0.570382	0.726986				1.8245	1.36014	1.45146	2.04557	1.15169				2.97677
	EGR4	EGR2	ARC	FOS	FOS B				EGR4	EGR2	ARC	FOS	FOS B				EGR4	EGR2	ARC	FOS	FOS B				EGR4	EGR2	ARC	FOS	FOS B				EGR4	EGR2	ARC	FOS	FOS B				EGR4	EGR2	ARC	FOS	FOS B				EGR4
E6_ACo_2h#1	1.57462	2.0958	1.27235	1.77	1.79938				2.58023	3.7386	2.88536	1.85318	2.82598				1.46662	2.46442	2.36813	3.22098	1.18407
E6_ACo_2h#2	0.976032	2.13243	1.49744	1.95714	1.92186				2.26184	3.7386	3.19043	1.90528	2.26381				0.991373	1.56509	2.50316	2.1622	1.17182
E9_ACo_2h#3	1.43271	1.82608	1.8823	1.1477	2.17724				5.43583	7.60132	4.71579	5.25066	1.44143				1.24725	2.02616	2.30138	1.67307	0.960928
E9_ACo_2h#4	1.9369	1.25158	1.05885	2.13428	1.3449				2.84317	3.09781	1.50264	1.42158	0.551908				1.33677	1.00608	0.373065	1.19127	0.825019
E9_ACo_2h#5	1.83242	2.34364	1.57189	2.90543	1.62732				4.73216	5.35635	4.02085	4.52369	1.3449				2.55576	4.38857	3.87045	3.08977	1.80563
E9_ACo_2h#6	2.22491	2.50316	1.80563	2.4945	2.06694				5.39828	4.98036	4.57097	3.41645	1.26795				2.61852	2.4687	3.17664	2.6805	2.6898
E20_ACo_2h#7	1.22158	0.70405	0.746777	1.02367	1.27125				0.528051	1.68179	1.07549	0.981119	3.01049				2.27758	1.08579	1.35778	1.45271	1.30473				1.83719	1.12214	1.56103	1.56374	1.48839				1.55968	0.629051	0.354781	0.0877778	0.170755				1.51309	1.1597	1.09619	1.34025	1.38391				2.60043
E20_ACo_2h#8	0.594089	0.654629	0.510064	0.571866	0.889613				0.981969	1.08298	0.539614	0.433018	1.07549				1.37793	0.909881	0.61185	0.981969	0.961761				1.03347	1.18612	0.967612	1.10957	1.10095				1.03976	0.810144	0.208772	0.0960547	0.222982				0.934651	0.817194	0.651799	0.842355	0.906733				1.24293
E20_ACo_2h#9	1.71564	1.65147	1.26905	1.34607	2.04379				1.30021	3.36359	1.79626	1.57189	4.56305				2.2697	1.35543	2.1454	1.89048	1.34607				2.6805	2.39703	2.6805	2.05623	2.24817				1.25375	1.13387	0.386891	0.136313	0.174343				1.58832	1.30021	1.09619	1.75625	1.47299
E20_ACo_2h#10	1.46282	1.35074	0.736496	1.18818	1.947				1.0561	2.50533	0.933033	0.457708	3.69353				1.68471	1.13978	1.09524	1.31837	1.07829				1.8245	1.86768	1.48195	1.34723	1.53554				3.17389	1.33909	0.493116	0.111491	0.260616				0.987943	1.05245	0.869043	0.937896	1.13978				1.05977
4HR
	EGR4	EGR2	ARC	FOS	FOS B				EGR4	EGR2	ARC	FOS	FOS B				EGR4	EGR2	ARC	FOS	FOS B				EGR4	EGR2	ARC	FOS	FOS B				EGR4	EGR2	ARC	FOS	FOS B				EGR4	EGR2	ARC	FOS	FOS B				EGR4
E6_ACo_4h#1	1.04972	1.61049	1.26357	1.48839	1.93522				0.284697	0.839441	0.560098	1.08298	1.00608				0.553824	0.541957	0.656902	1.02278	0.668384
E6_ACo_4h#2	1.27456	1.68471	1.63297	2.94598	1.88884				1.2812	2.39911	2.62761	3.73213	0.316165				0.583377	1.29347	1.1477	1.16272	0.803155
E9_ACo_4h#3	1.09335	1.60075	1.42158	1.83242	0.991373				1.40201	0.930611	1.23328	1.12701	1.13485				0.825735	1.07456	1.06622	1.02633	0.881175
E9_ACo_4h#4	1.49874	1.32754	1.14274	1.06714	1.21209				1.34957	1.09904	1.29909	1.18715	0.733312				0.938709	1.25158	1.57735	1.41177	1.10765
E20_ACo_4h#9	0.978572	0.808741	0.630142	0.866787	1.59245				0.711408	1.19748	0.543367	0.470576	2.21146				1.0479	0.938709	0.609733	0.808741	1.28231				1.04066	1.11439	0.836536	0.861546	1.45271				3.1849	1.32984	1.02456	0.526681	0.594604				0.854114	1.21736	1.00173	1.00173	1.23435				0.828601
E20_ACo_4h#10	0.834365	0.638939	0.673033	0.96845	1.20685				0.524404	0.965936	0.466516	0.696164	2.40327				0.640602	0.808741	0.503914	0.623625	1.17182				0.796916	0.87433	0.86304	0.739694	1.23863				1.70084	0.635626	0.240649	0.572362	0.378929				1.03706	1.15169	0.579347	0.60395	1.11632
CHRONIC COCAINE
	NUCLEUS ACCUMBENS									DORSAL STRIATUM								LIMBIC CORTEX									AMYGDALA						LATERAL HYPOTHALAMUS									HIPPOCAMPUS							VENTRAL TEGMENTAL AREA
0HR
	EGR4	EGR2	ARC	FOS	FOS B				EGR4	EGR2	ARC	FOS	FOS B				EGR4	EGR2	ARC	FOS	FOS B				EGR4	EGR2	ARC	FOS	FOS B				EGR4	EGR2	ARC	FOS	FOS B				EGR4	EGR2	ARC	FOS	FOS B				EGR4
E16_ChRCo_0h#1	1.06899	0.803851	1.01748	0.664919	0.992232				0.94442	0.697976	0.895025	0.558644	0.934651				0.53357	1.15769	0.963429	0.803155	0.985379				0.819321	0.460493	0.620929	0.440969	0.77984				1.26028	1.26357	0.82645	0.973498	1.17283				0.788673	0.786626	0.873573	1.6529	1.57325
E16_ChRCo_0h#2	1.42528	0.946058	0.864537	1.20685	0.820031				0.909093	1.04699	1.08673	1.27456	0.977725				0.70405	0.574847	0.730143	0.881939	0.708947				0.813661	1.55968	1.70823	1.53554	1.00783				0.808741	1.19541	1.23114	0.868291	0.837987				1.58832	1.08579	1.19334	0.99654	1.24725
E16_ChRCo_0h#3	1.30699	1.04608	0.870551	0.937084	0.783905				0.878126	0.644499	0.639493	1.09809	1.10382				2.29541	1.15769	0.856337	1.21314	1.7885				1.16272	2.00868	1.58282	2.34364	1.35308				0.797607	0.994815	0.976032	1.09524	1.16878				1.10382	1.10095	1.04247	0.97942	0.866787
E16_ChRCo_0h#4	0.502171	1.25701	1.30586	1.32984	1.56781				1.32639	2.12321	1.6077	1.27899	0.991373				1.1597	1.29796	1.66008	1.16372	0.800376				1.29012	0.693155	0.595635	0.630142	0.940337				1.23008	0.665495	1.00696	1.08016	0.870551				0.723217	1.06345	0.920188	0.619854	0.587944
E17_ChRCo_0h#5	0.180743	0.189399	0.327276	0.6191	0.611853				0.626332	0.690956	0.858565	1.02811	1.0485				0.677519	0.906471	1.41421	0.888843	0.78187				0.947151	0.933033	1.05458	0.779165	0.841868				0.771997	0.914888	0.825496	0.814131	0.658992				0.895025	0.672062	1.06191	0.717806	0.716978				0.961483
E17_ChRCo_0h#6	0.100857	0.0484596	0.242426	0.391349	0.596379				1.63014	1.58191	1.6358	1.31039	1.10829				1.29984	1.30435	1.06437	1.31494	1.23542				1.19472	1.50525	1.05824	1.47427	1.33484				1.0293	1.01866	1.27751	1.13945	1.00928				1.15669	1.62076	1.08048	1.34879	1.38511				1.05214
E17_ChRCo_0h#7	0.15649	0.240444	0.262089	0.423458	0.468365				0.97942	0.914888	0.712025	0.742262	0.860551				1.1355	0.845768	0.664343	0.855595	1.03526				0.883723	0.712025	0.89606	0.870551	0.88987				1.25847	1.07301	0.948246	1.07798	1.50351				0.965936	0.918064	0.871557	1.03288	1.00696				0.988514
1HR
	EGR4	EGR2	ARC	FOS	FOS B				EGR4	EGR2	ARC	FOS	FOS B				EGR4	EGR2	ARC	FOS	FOS B				EGR4	EGR2	ARC	FOS	FOS B				EGR4	EGR2	ARC	FOS	FOS B				EGR4	EGR2	ARC	FOS	FOS B				EGR4
E16_ChRCo_1h#1	3.64584	1.32409	1.6644	3.68394	4.62275				0.743549	13.0073	6.89237	11.5915	2.85304				5.4974	8.88425	6.43638	4.6549	1.45271				0.559612	0.622545	0.693756	0.513612	0.620391				1.64576	6.22252	1.06437	4.26117	1.85318				1.2079	2.8162	2.05623	3.24901	1.74563
E16_ChRCo_1h#2	2.13059	4.21344	4.50023	4.48855	2.37635				1.86284	17.9542	9.41525	17.8766	3.61125				2.98711	5.68141	5.06742	4.68728	1.31837				1.13092	2.5075	1.91521	1.87092	1.08391				2.37635	2.85304	1.02101	3.93469	1.47939				0.30939	2.2019	1.41912	2.52275	1.0166
E16_ChRCo_1h#3	3.06577	2.69447	3.605	4.61474	3.55229				1.78695	9.9953	6.32033	12.996	2.66198				3.43129	3.38992	2.99229	3.29151	0.955117				0.805245	2.39703	1.72011	1.5897	1.08768				1.52494	4.91605	1.01045	4.14465	1.73508				3.25464	2.97677	1.97247	2.78949	1.4679
E16_ChRCo_1h#4	3.34325	1.99308	1.27456	3.70956	2.07592				3.34615	12.7838	8.36868	14.0744	3.95177				2.45164	4.67916	3.48522	4.34317	1.53554				0.75132	2.20572	1.42652	0.929	1.58145				2.55576	2.55354	0.806642	3.59564	1.38511				1.17487	1.75169	0.989657	2.28945	0.765116
E16_ChRCo_1h#5	2.00231	3.01746	2.46798	3.30962	2.67586				5.85634	14.7912	9.06307	11.7127	4.90187				3.84593	7.25177	3.22657	3.97237	1.29235				2.09459	5.71598	3.05605	4.15544	1.96791				3.63427	5.66339	1.51397	4.02317	2.20127				1.85318	3.40267	2.30804	2.69758	1.48968				3.04899
E17_ChRCo_1h#6	1.48624	3.75375	2.4005	4.36707	2.05623				4.90754	13.1927	8.19645	12.3377	4.51064				2.71008	5.32704	4.54727	5.04551	1.95884				1.56013	4.11246	2.02324	2.97935	1.35347				2.79271	3.43823	1.07798	3.61334	1.44727				1.87254	4.24766	2.45661	3.48623	1.05702				1.74513
2HR
	EGR4	EGR2	ARC	FOS	FOS B				EGR4	EGR2	ARC	FOS	FOS B				EGR4	EGR2	ARC	FOS	FOS B				EGR4	EGR2	ARC	FOS	FOS B				EGR4	EGR2	ARC	FOS	FOS B				EGR4	EGR2	ARC	FOS	FOS B				EGR4
E16_ChRCo_2h#1	0.871305	2.10672	1.40444	1.2581	1.41789				0.71326	5.74079	4.89056	2.19619	3.38112				1.29123	4.92885	1.77307	2.0332	0.919391				0.388908	1.23221	0.579347	0.587944	0.740335				0.513612	2.05979	0.724471	2.91047	1.72309				0.981119	2.06874	1.12506	1.72907	1.19644
E16_ChRCo_2h#2	1.6091	2.37019	0.876606	1.86122	0.903596				3.16565	3.70956	3.3058	2.36199	2.39081				2.00521	4.2171	2.55133	1.78231	1.02367				1.04066	1.76694	1.52891	1.4081	1.11053				1.68034	3.58631	1.08673	3.17389	2.07772				2.19238	3.30294	1.76541	3.32879	2.01915
E16_ChRCo_2h#3	2.37224	3.10588	1.29235	2.4474	1.06714				1.29459	3.94835	1.89212	1.3566	3.84371				1.36014	2.31538	4.63076	3.17939	1.51966				1.16272	1.92019	1.72608	1.7216	1.06529				0.30752	3.53694	1.28788	3.69673	1.47939				1.92853	3.84704	1.73508	2.06337	1.23863
E16_ChRCo_2h#4	0.640047	1.78386	1.6644	1.27567	2.82598				1.15469	5.70114	3.42238	2.81864	3.75158				0.562042	1.68325	1.02901	3.4432	1.26905				1.00173	0.796226	0.740977	0.728878	1.04337				2.61852	2.82353	0.252613	0.334772	0.366021				1.67307	2.26381	1.02811	1.68763	1.49355
E17_ChRCo_2h#5	1.46578	2.58172	1.61142	2.04438	1.93187				3.71922	4.35196	3.26029	1.6245	3.49026				2.25532	3.60084	3.00008	3.01049	2.04911				1.87471	2.73208	3.27539	3.64268	2.22942				2.15348	3.67226	1.33638	2.27889	1.63959				1.65864	3.9632	2.01624	1.92075	1.47427				0.686977
E17_ChRCo_2h#6	1.02219	0.951538	0.691755	1.35347	1.23971				1.95884	1.52802	1.28788	1	1.5351				2.00463	2.48515	1.73508	2.33755	1.39474				1.17013	2.0209	1.36289	1.60214	1.23257				1.29834	1.63203	0.988514	1.54578	1.45229				1.36131	2.39773	1.17827	1.32103	1.18509				1.26868
4HR
	EGR4	EGR2	ARC	FOS	FOS B				EGR4	EGR2	ARC	FOS	FOS B				EGR4	EGR2	ARC	FOS	FOS B				EGR4	EGR2	ARC	FOS	FOS B				EGR4	EGR2	ARC	FOS	FOS B				EGR4	EGR2	ARC	FOS	FOS B				EGR4
E16_ChRCo_4h#1	0.178161	0.852635	0.510506	1.11439	0.560098				1.25919	0.868291	0.99654	0.468136	1.77461				1.17182	1.26247	0.902032	0.955117	0.615039				0.688964	0.748072	0.688964	0.55816	0.671868				2.88536	2.36608	0.803851	1.10669	1.77154				0.502606	0.834365	1.15269	0.952638	0.757202
E16_ChRCo_4h#2	1.18612	1.6644	1.51572	1.3484	1.34607				0.785945	2.53371	3.4822	1.82766	1.60492				0.437923	0.396736	1.16171	1.10477	0.647858				0.785945	1.6091	1.2079	1.44268	0.983673				3.30294	1.76235	1.01045	1.92686	1.30134				0.361608	0.417182	0.541488	0.76313	0.723844
E16_ChRCo_4h#3	0.125979	0.765779	1.50004	0.78799	1.22582				0.212053	0.525313	0.752623	0.787308	1.51835				0.431894	1.58694	0.618245	0.941968	0.814366				0.890384	2.25989	0.960928	1.14373	1.10286				2.46016	0.525769	0.72951	1.02901	1.53156				0.557676	0.436408	0.675955	0.719467	0.935461
E16_ChRCo_4h#4	0.444807	1.12506	0.96929	1.4008	0.925786				1.35896	1.63156	1.99308	0.744839	1.61608				1.26028	2.11587	1.19024	0.925786	1.22158				0.525769	0.705271	0.534959	0.682429	0.886535				1.14373	2.78466	1.01045	1.75473	1.93187				0.47221	0.612911	0.458502	0.773782	0.668384
E176_ChRCo_4h#5	0.646923	0.981686	0.708742	0.7457	1.09429				1.12117	1.15803	0.939523	0.989657	1.69154				1.10829	1.16743	0.913831	0.855595	1.13682				0.847724	1.02811	0.874583	1.06437	1.03646				1.0293	0.758734	1.11214	1.3692	0.941696				1.18509	1.18646	1.0293	1.10701	1.05702				0.656712
E176_ChRCo_4h#6	0.0459646	0.713672	0.272312	3.6217	1.40932				0.447513	1.94082	1.12117	0.692555	1.55114				1.07054	2.18606	1.39474	1.54221	1.31494				0.833161	1.58008	1.33022	1.68179	1.03646				0.813191	1.05824	0.981686	1.61702	1.33638				0.750019	1.4257	1.02219	0.983957	0.929805				0.382447
CHALLENGE COCAINE
	NUCLEUS ACCUMBENS									DORSAL STRIATUM								LIMBIC CORTEX									AMYGDALA						LATERAL HYPOTHALAMUS									HIPPOCAMPUS							VENTRAL TEGMENTAL AREA
0HR
	EGR4	EGR2	ARC	FOS	FOS B				EGR4	EGR2	ARC	FOS	FOS B				EGR4	EGR2	ARC	FOS	FOS B				EGR4	EGR2	ARC	FOS	FOS B				EGR4	EGR2	ARC	FOS	FOS B				EGR4	EGR2	ARC	FOS	FOS B				EGR4
E11_ChCo_0h#1	0.672451	0.764453	0.745484	0.668964	0.793609				0.580352	0.852635	0.730143	0.673033	0.870551				0.881939	1.08768	0.9651	0.960928	0.960096
E11_ChCo_0h#2	1.43644	1.24617	0.940337	0.840896	0.930772				1.00347	0.982821	1.0219	0.888073	1				0.526224	0.85931	0.872816	0.848214	0.755891
E11_ChCo_0h#3	0.921784	1.18304	1.58145	1.84038	1.29191				1.67597	1.56917	2.25207	2.52057	1.09809				1.6572	1.42528	1.77	1.52891	1.16979
E11_ChCo_0h#4	1.12311	0.887304	0.902032	0.965936	1.0479				1.02456	0.760489	0.595119	0.663768	1.04608				1.30021	0.75067	0.670705	0.802459	1.17793
E18_ChCo_0h#5	1.03526	1.13158	0.72951	1.03886	1.12896				1.28343	1.34412	0.89606	0.828362	1.10445				1.26138	1.27899	1.01162	1.07425	1.33022				1.2283	1.32869	1.13419	1.20164	1.13158				1.01162	0.981686	1.17827	1.06437	0.921251				0.899171	0.926588	1.11085	1.14737	1.28046				0.695762
E18_ChCo_0h#6	0.913831	0.691755	0.920188	0.687771	0.784584				0.68302	0.471937	0.669737	0.577676	0.800145				0.78187	0.510506	0.5328	0.70629	0.651423				0.717806	0.685391	0.774677	0.714497	0.887816				0.960373	1.04126	0.665111	0.598739	0.934111				0.740549	0.744839	0.618423	0.527899	0.785491				1.05824
E18_ChCo_0h#7	1.05702	1.27751	1.48968	1.39959	1.12896				1.14076	1.57644	1.66632	2.08975	1.13158				1.01396	1.53156	1.85532	1.31798	1.15402				1.13419	1.09809	1.13813	1.16473	0.99539				1.0293	0.978289	1.27603	1.56917	1.16205				1.50177	1.44894	1.45565	1.65099	0.99424				1.35817
									0.97942	1.39474	1.56917
									1.33638	3.04899	1.38351
1HR
	EGR4	EGR2	ARC	FOS	FOS B				EGR4	EGR2	ARC	FOS	FOS B				EGR4	EGR2	ARC	FOS	FOS B				EGR4	EGR2	ARC	FOS	FOS B				EGR4	EGR2	ARC	FOS	FOS B				EGR4	EGR2	ARC	FOS	FOS B				EGR4
E11_ChCo_1h#1	2.91299	2.28548	1.21525	4.75683	6.55002				5.89708	6.12623	4.01737	7.93786	3.09513				1.45271	2.65047	2.35177	3.7386	1.26247
E11_ChCo_1h#2	1.59383	2.81376	1.52758	4.14106	4.0883				4.25748	6.25496	5.015	10.6572	4.74037				1.27346	1.49097	1.83242	2.29342	1.47555
E11_ChCo_1h#3	2.08132	1.26357	1.24078	2.15846	3.47376				6.72717	4.36203	4.86099	8.50759	5.85634				1.61748	2.63217	1.67452	2.26184	1.0219
E18_ChCo_1h#4	3.18215	3.50237	2.30537	6.7039	3.39874				5.01066	6.39377	5.10414	7.25177	5.66994				2.28153	3.61752	2.53444	2.96562	1.53865				2.49955	4.75683	2.23716	2.9897	1.80667				2.46514	3.92674	1.4257	3.90413	1.4811				1.83613	2.2974	2.10186	2.78627	1.35817				1.96791
E18_ChCo_1h#5	2.41999	2.90459	2.39496	4.59479	4.37717				7.51618	9.07355	6.00709	6.78963	7.93557				2.16595	2.28945	2.05148	1.87688	1.39152				1.96791	4.27226	2.38116	3.55537	1.97019				1.77358	3.0702	1.66632	2.31338	0.698178				1.38191	1.82766	1.43065	1.5245	1.10318				2.17598
E18_ChCo_1h#6	2.87787	3.27918	2.36199	6.25496	5.27803				5.73582	5.62427	3.84149	5.78908	5.61129				1.97247	2.33755	1.83613	2.07532	1.18236				2.84153	4.28709	2.19112	3.10588	2.08252				2.26839	3.11306	1.59844	4.30198	0.980552				0.980552	1.77769	1.63203	1.78798	1.06191				2.33216
E18_ChCo_1h#7	2.67586	2.02558	1.97931	4.18434	4.72397				7.23504	7.42127	5.32089	12.9361	7.63873				1.95206	2.50533	2.36472	2.69136	1.62638				1.70724	4	3.10947	3.66802	3.1456				1.17013	3.77986	1.19058	2.18102	0.740549				2.04438	1.85318	1.58191	2.57279	1.57098				1.82344
2HR
	EGR4	EGR2	ARC	FOS	FOS B				EGR4	EGR2	ARC	FOS	FOS B				EGR4	EGR2	ARC	FOS	FOS B				EGR4	EGR2	ARC	FOS	FOS B				EGR4	EGR2	ARC	FOS	FOS B				EGR4	EGR2	ARC	FOS	FOS B				EGR4
E11_ChCo_2h#1	1.02633	0.75132	1.24941	2.18102	3.21206				0.939523	1.98618	1.69496	1.4679	2.61172				1.42776	1.22795	0.878887	1.44143	1.12994
E11_ChCo_2h#2	1.21209	0.780516	0.933842	2.07772	3.84105				1.30134	1.78386	1.28009	1.08579	2.53151				1.99827	1.59798	1.38871	1.28565	1.46535
E11_ChCo_2h#3	1.21209	0.780516	0.933842	2.07772	3.84105				1.20999	2.01391	2.62306	2.99748	3.77114				1.13583	1.45523	1.25158	1.59937	1.16979
E18_ChCo_2h#4	1.97247	2.13366	1.70527	2.19619	1.71713				3.50642	3.08799	2.48228	1.97703	4.54202				1.61328	2.10672	2.75426	2.37567	1.8489				1.98848	2.87787	1.81714	2.79917	2.14851				2.1312	1.60029	1.4914	2.08493	0.85362				1.71912	2.24233	1.28937	2.45094	1.99538				1.01866
E18_ChCo_2h#5	2.53151	1.94306	1.78386	2.95878	2.28945				3.27161	1.98848	1.58191	0.83702	4.26733				1.34723	1.59107	1.90088	1.56193	1.49658				2.0586	2.56685	1.8489	2.12138	1.69154				0.97716	0.978289	1.04729	1.64148	0.824543				1.09177	0.972655	0.95705	0.897095	0.987373				1.00116
E18_ChCo_2h#6	1.32409	1.20442	1.26138	1.94531	1.79626				3.16017	1.81085	1.68374	0.985094	4.26733				1.47427	1.93187	1.81714	1.92297	1.68374				1.5874	2.91804	1.90748	2.58471	2.01159				1.30285	1.16339	1.01162	1.84038	0.908568				0.987373	1.00696	0.960373	1.45734	1.24977				1.31191
E18_ChCo_2h#7	1.39474	1.7033	0.898132	1.47427	1.6245				6.84476	3.2303	1.77974	1.2086	11.0681				1.5966	1.94531	1.28046	1.96337	1.50699				2.32409	3.04196	1.68374	2.74157	1.80042				0.997692	0.961483	0.838956	1.46917	0.616284				0.997692	0.882703	0.862542	1.217	1.15003				1.77974
4HR
	EGR4	EGR2	ARC	FOS	FOS B				EGR4	EGR2	ARC	FOS	FOS B				EGR4	EGR2	ARC	FOS	FOS B				EGR4	EGR2	ARC	FOS	FOS B				EGR4	EGR2	ARC	FOS	FOS B				EGR4	EGR2	ARC	FOS	FOS B				EGR4
E11_ChCo_4h#1	0.761808	0.71326	1.4502	0.832199	1.35332				1.01396	1.34257	1.34374	1.07085	2.07772				0.706494	1.71267	0.985379	1.3036	0.950165
E11_ChCo_4h#2	0.451407	0.284697	0.75067	0.535887	1.16191				0.675955	0.364755	0.297559	0.205719	1.77769				0.352025	0.384552	0.158631	0.297817	0.655765
E18_ChCo_4h#3	0.965936	1.05214	1.47939	1.42899	1.32409				2.13613	1.4257	1.74917	1.37395	2.67277				1.08298	1.5966	2.10186	1.25556	1.27162				1.70133	2.18859	1.99538	1.97931	1.50351				0.705475	1.48796	1.26284	1.44894	0.595291				0.847724	1.07549	1.43561	1.28194	2.94173				0.649169
E18_ChCo_4h#4	1.05702	0.762249	0.624165	0.694959	1.06437				1.19334	0.631418	0.555426	0.326088	1.80667				1.14472	1.03168	0.914888	0.675175	1.33484				1.88122	1.26576	0.816014	0.97942	1.33638				0.983957	0.791869	0.782773	0.926588	0.605696				0.782773	0.49827	0.500578	0.890899	1.4257				0.672062
E18_ChCo_4h#5	0.976032	1.42241	1.38511	1.18509	1.47427				2.27363	1.34412	1.40607	0.991946	3.50237				1.49485	1.71119	2.10916	1.49312	1.71912				1.82978	1.51047	1.15003	1.39474	3.04899				0.7457	0.54274	0.88987	0.965936	0.490276				1.10318	0.933033	0.818847	1.64528	1.85532				1.10318
E18_ChCo_4h#6	1.04608	0.723635	0.671286	0.70466	1.09809				2.24233	0.669737	0.844791	0.414181	3.70207				0.923382	0.739694	1.10701	0.786399	1.03646				1.42076	1.85318	1.03288	1.56917	1.38351				0.542113	0.831238	1.04367	0.773782	0.690956				1.76133	1.1487	0.725309	1.20442	3.43823				0.730353
SUCROSE NO HABITUATION
	NUCLEUS ACCUMBENS									DORSAL STRIATUM								LIMBIC CORTEX									AMYGDALA						LATERAL HYPOTHALAMUS									HIPPOCAMPUS							VENTRAL TEGMENTAL AREA
0HR(WATER)
	EGR4	EGR2	ARC	FOS	FOS B				EGR4	EGR2	ARC	FOS	FOS B				EGR4	EGR2	ARC	FOS	FOS B				EGR4	EGR2	ARC	FOS	FOS B				EGR4	EGR2	ARC	FOS	FOS B				EGR4	EGR2	ARC	FOS	FOS B				EGR4
SUC2_NOH_WAT1h#1	0.896888	1.41225	1.23799	1.01326	0.965936				0.962594	1.23885	1.25527	1.09429	0.986917				1.03383	1.68063	1.21335	1.0324	1.01607				1.24401	1.52203	1.2201	1.16393	1.12818				1.77892	0.124481	1.16312	0.972655	0.487002				1.17283	0.804966	1.25701	0.895025	1.19831				0.610473
SUC2_NOH_WAT1h#2	1.04464	0.944747	0.756808	1.12039	1.19748				1.01396	1.22603	0.906262	0.879649	1.05044				1.19997	0.99585	1.08598	0.827023	0.961261				0.885768	1.01466	1.04391	1.11651	1.12039				0.580754	1.9711	0.964598	1.20164	1.50212				1.01396	0.974004	0.959264	1.10573	1.00069				0.819605
SUC2_NOH_WAT1h#3	0.981459	0.869345	0.797192	1.0203	0.972655				0.962594	0.675487	0.585605	0.843816	0.953299				1.19168	1.428	0.978742	1.00765	0.97468				1.20999	0.946714	0.896267	1.07848	0.961927				1.74836	2.86592	1.01607	0.942785	1.08824				1.44894	1.09962	1.01045	1.02456	0.95				1.83147
SUC2_NOH_WAT1h#4	0.819605	1.00208	1.08523	0.792235	0.926588				1.09809	1.18017	1.18345	0.765779	1.19003				1.02314	0.503129	0.828745	0.93045	1.09278				0.817902	1.03958	0.927873	0.759962	0.922742				0.75054	0.860949	0.805524	0.926588	1.59328				0.962594	0.865737	0.798298	0.976032	0.911301				0.764718
SUC2_NOH_WAT1h#5	1.32685	0.860353	1.23371	1.08975	0.959264				0.96929	0.825878	1.26839	1.6077	0.850274				0.661127	0.831622	0.935623	1.2492	0.961261				0.917004	0.657927	0.944092	0.938872	0.89131				0.737646	1.65176	1.089	0.97942	0.7884				0.602904	1.33978	1.02811	1.01045	0.963262				1.42701
1HR
	EGR4	EGR2	ARC	FOS	FOS B				EGR4	EGR2	ARC	FOS	FOS B				EGR4	EGR2	ARC	FOS	FOS B				EGR4	EGR2	ARC	FOS	FOS B				EGR4	EGR2	ARC	FOS	FOS B				EGR4	EGR2	ARC	FOS	FOS B				EGR4
SUC2_NOH_SUC1h#1	1.10803	1.83783	1.13131	1.32777	1.31039				1.82134	2.27206	1.43197	1.32869	1.3435				1.76296	5.348	2.43513	3.54553	1.48761				1.84676	1.49071	1.62113	2.2176	1.37936				1.48041	1.68646	0.934975	2.24233	1.18263				2.80889	1.44093	1.59107	1.77154	1.32501				0.720964
SUC2_NOH_SUC1h#2	1.62225	4.00833	1.83147	2.18707	2				2.80889	4.12387	2.55443	3.63008	1.76663				2.46741	8.10606	4.41986	4.47225	2.22376				2.44528	4.21637	2.64268	3.91497	2.24078				9.7879	7.25512	1.59992	3.85038	2.32463				3.97237	1.39668	1.84038	2.27363	1.27987				1.03025
SUC2_NOH_SUC1h#3	1.00208	2.68143	1.43197	1.19251	1.40932				1.63014	2.25636	1.88949	1.70527	0.95				2.44189	7.6688	3.80791	4.39542	2.34242				1.45902	2.48113	1.73147	2.75872	1.8908				4.21637	3.96962	1.1042	3.61752	1.67249				3.11666	1.19499	1.48968	1.43396	1.232				3.13399
SUC2_NOH_SUC1h#4	1.2466	3.76591	2.51926	2.24078	1.57462				2.71321	4.31392	2.51926	3.01049	1.58118				1.41716	5.73185	3.6025	3.3776	1.86995				1.06437	4.17275	2.41496	3.51616	1.50943				2.55089	0.82302	1.11574	3.35195	2.0806				2.90795	1.07699	1.38992	2.12874	1.52203				0.406972
SUC2_NOH_SUC1h#5	1.67365	2.17046	0.48063	1.24747	1.58557				1.64718	2.0548	1.22519	1.05336	1.17365				1.29056	4.65571	2.01252	2.75299	1.56157				1.27015	2.25168	1.52309	2.00555	1.39378				1.32042	2.79723	0.961261	1.73508	1.24574				1.59107	1.09581	0.99654	1.17691	1.20247				0.909408
ACUTE SUCROSE
	NUCLEUS ACCUMBENS									DORSAL STRIATUM								LIMBIC CORTEX									AMYGDALA						LATERAL HYPOTHALAMUS									HIPPOCAMPUS							VENTRAL TEGMENTAL AREA
0HR (WATER)
	EGR4	EGR2	ARC	FOS	FOS B				EGR4	EGR2	ARC	FOS	FOS B				EGR4	EGR2	ARC	FOS	FOS B				EGR4	EGR2	ARC	FOS	FOS B				EGR4	EGR2	ARC	FOS	FOS B				EGR4	EGR2	ARC	FOS	FOS B				EGR4
SUC3B_HAB_WAT1h#1	0.806642	0.751754	0.711203	0.972655	0.986233				1.2086	0.414181	0.35233	0.873573	0.935191				1.25992	1.63392	0.998845	0.839926	0.675175				0.408007	1.13027	0.632878	1.39959	0.711203				1.20025	1.16608	0.652176	1.41421	1.32869				0.191888	0.334096	0.418027	2.58769	1.54399
SUC3B_HAB_WAT1h#2	2.09217	1.63959	1.97019	1.6529	1.24833				1.21279	1.81924	3.50642	2.68515	1.26868				2.20127	2.90459	3.94038	1.31342	1.28194				2.18354	1.11471	1.46409	1.12506	1.42734				1.32256	0.89606	1.56736	1.95206	0.972655				2.20891	2.96562	1.98848	1.09177	1.02574
SUC3B_HAB_WAT1h#3	0.592546	0.811315	0.713672	0.622006	0.812252				0.682232	1.32715	0.809442	0.426317	0.842842				0.360566	0.21071	0.254076	0.906471	1.15535				1.12246	0.793701	1.07923	0.635075	0.985094				0.629961	0.95705	0.978289	0.362236	0.773782				2.35926	1.00928	1.20303	0.353962	0.631418
SUC3C_HAB_WAT1h#4	1.21672	1.33978	1.38607	1.15429	1.11342				1.31585	1.05263	1.30858	1.11884	0.963262				1.12584	1.21083	1.21167	0.970634	1.43794				1.30315	1.10573	1.16393	0.900626	1.04754				0.517991	0.86814	1.08222	0.82645	0.646176				0.819605	1.3566	1.39281	0.972655	0.795536				1.09354
SUC3C_HAB_WAT1h#5	0.93174	1.01889	1.00417	0.896267	1.00696				1.2492	1.05629	0.703684	0.516557	1.04319				1.06511	1.56482	0.658383	1.2201	1.41814				1.0367	1.45397	0.945402	1.06363	1.13839				1.64832	2.23612	1.19665	0.867539	0.986233				1.26839	1.35191	1.07029	1.3566	0.982821				2.08349
SUC3C_HAB_WAT1h#6	1.074	0.777546	0.911301	0.753667	0.936272				1.31585	1.10496	0.866337	0.502432	1.18591				0.850274	0.597082	0.658383	0.540363	0.834509				0.802181	0.659754	0.754713	0.694478	0.810565				1.85446	0.669428	0.81169	0.803851	1.34723				0.934975	1.61888	0.988286	0.965936	1.04247				1.17202
SUC3C_HAB_WAT1h#7	1.0629	0.899378	1.02883	1.49692	1.06437				1.05044	1.1479	1.74473	1.76786	0.956608				0.986917	1.08749	1.41128	1.31221	0.759962				0.997923	1.15269	1.33237	1.47325	1.09962				0.810003	0.874179	1.16393	1.48968	1.15669				1.07029	0.671286	1.1042	1.31494	1.43893				0.474342
SUC3C_HAB_WAT1h#8	0.772711	1.04754	0.76631	0.856782	0.895025				0.44013	0.70907	0.71847	1.94801	0.877214				0.993781	0.812816	1.3491	1.19086	0.773246				0.924663	0.817902	0.903753	1.0203	0.940826				0.779705	0.880259	0.817335	1.16473	1.00696				0.961261	0.501736	0.614719	0.596668	0.852635				0.789494
1HR
	EGR4	EGR2	ARC	FOS	FOS B				EGR4	EGR2	ARC	FOS	FOS B				EGR4	EGR2	ARC	FOS	FOS B				EGR4	EGR2	ARC	FOS	FOS B				EGR4	EGR2	ARC	FOS	FOS B				EGR4	EGR2	ARC	FOS	FOS B				EGR4
SUC3B_HAB_SUC1h#1	2.48802	2.33486	2.31071	2.05623	2.87787				1.66248	3.87268	2.77984	1.93187	1.59475				2.31071	3.60084	2.18606	1.50873	1.0558				2.90123	4.04648	3.97237	3.53081	3.4303				0.99539	1.54935	0.791869	3.82378	1.82766				2.1785	5.59188	1.62638	1.09177	0.725309
SUC3B_HAB_SUC1h#2	3.17114	2.80565	2.31873	1.89868	2.72263				1.58924	2.90459	2.64818	1.85961	1.3692				1.82555	3.74076	2.06098	1.39797	0.875594				2.30005	2.48228	2.55797	2.53151	2.14851				1.4624	4.07462	2.06098	5.06303	2.59368				2.80565	5.99323	1.87471	1.05093	0.874583
SUC3B_HAB_SUC1h#3	0.588453	1.29984	0.82264	1.10957	0.91067				1.22547	2.01159	1.97247	1.40932	1.22123				3.05958	4.02317	2.45094	1.43727	1.28639				1.82344	1.74917	1.91189	1.07549	1.65099				0.741405	1.76745	0.978289	2.33755	1.55833				2.32678	2.90459	1.76133	0.730353	0.693355
SUC3B_HAB_SUC1h#4	0.664343	0.440842	0.482411	1.84676	1.5966				1.04126	1.92964	2	1.37078	0.925518				1.97019	3.72782	1.60029	0.985094	1.30888				2.43964	1.0656	2.27363	1.50525	2.19365												2.69136	4.68592	1.62076	0.813191	0.859558
SUC3C_HAB_SUC1h#5	1.94261	1.40153	1.70055	1.83655	1.07549				1.75443	2.20228	1.70882	1.38703	1.08749				2.07916	3.74769	2.21453	3.03564	1.87125				1.60993	2.24233	1.56266	1.9172	1.38223				0.664804	1.15749	1.0274	1.65864	1.37078				1.15109	1.6077	1.36415	1.67597	0.907519				0.46458
SUC3C_HAB_SUC1h#6	1.44693	2.12432	1.48041	1.52309	0.917004				1.48041	1.77645	1.34537	2.00973	0.86814				1.86736	3.98893	1.93455	2.86195	1.75808				1.50733	4.06992	1.73388	1.9917	1.35379				1.66555	3.52104	1.15189	2.10672	0.885768				1.2466	1.39959	1.2861	1.82134	1.16878				2.04769
SUC3C_HAB_SUC1h#7	1.27721	2.03073	1.76663	2.04486	0.835088				2.42167	2.72074	2.6081	2.43176	0.980099				1.38607	3.54553	2.13169	2.86195	1.17609				1.37745	2.17347	1.55186	1.93724	1.26751				1.232	2.29899	1.01677	1.95206	0.99654				1.65061	1.70527	1.23799	1.7411	1.24833				3.70378
SUC3C_HAB_SUC1h#8	0.991717	1.05482	1.02883	1.17446	0.795536				0.824162	1.11651	0.764718	0.960595	0.889459				1.27103	2.14503	1.15829	1.84933	0.875998				1.38703	0.0642571	1.1599	1.35097	1.26751				0.774319	1.06142	0.837406	1.24833	0.734584				1.10803	1.57462	1.23799	1.24401	0.840896				4.10961
REPEATED SUCROSE
	NUCLEUS ACCUMBENS									DORSAL STRIATUM								LIMBIC CORTEX									AMYGDALA						LATERAL HYPOTHALAMUS									HIPPOCAMPUS							VENTRAL TEGMENTAL AREA
0HR (WATER)
	EGR4	EGR2	ARC	FOS	FOS B				EGR4	EGR2	ARC	FOS	FOS B				EGR4	EGR2	ARC	FOS	FOS B				EGR4	EGR2	ARC	FOS	FOS B				EGR4	EGR2	ARC	FOS	FOS B				EGR4	EGR2	ARC	FOS	FOS B				EGR4
SUC4B_RPSUC_WAT1h#1	0.899171	0.728668	0.899171	0.863539	0.92445				0.50698	0.607799	0.647671	0.730353	0.643941				0.518231	1.02574	0.96873	0.583714	0.690956				1.1961	1.18372	1.25847	0.810378	1.06314				0.565135	1.12246	0.957603	0.555426	0.713672				0.885768	0.728668	0.967053	0.72951	0.861546
SUC4B_RPSUC_WAT1h#2	1.09936	1.05214	1.07301	0.985094	1.04729				0.923382	0.780065	1.16339	1.01513	0.926588				1.23257	1.05093	1.07861	0.811315	1.02219				0.825496	0.825496	1.21982	0.987373	0.964821				1.50177	0.960373	1.21209	0.943874	0.935191				0.815072	0.548412	0.97716	0.99654	1
SUC4B_RPSUC_WAT1h#3	1.01162	1.30435	1.03646	1.17555	1.03288				2.13613	2.10916	1.32715	1.34879	1.67597				1.56555	0.927659	0.0165637	2.1116	1.41585				1.01279	1.02337	0.880666	1.24977	0.974905				1.17827	0.927659	0.857079	1.90748	1.49831				1.38511	2.50244	1.05824	1.37554	1.1607
SUC4C_RPSUC_WAT1h#4	0.862741	1.11034	0.968618	0.94737	1.30044				0.789494	0.839731	0.833353	0.646176	0.986233				1.10114	1.0403	1.01396	0.840314	1.19499				0.99585	1.08598	1.15509	0.736113	0.804408				0.625898	0.209642	0.96929	0.797192	0.938221				0.75054	0.788947	0.883315	0.662504	0.649319				0.344363
SUC4C_RPSUC_WAT1h#5	1.02243	0.674084	0.913198	0.896267	0.843231				0.736624	0.672684	0.827597	0.849685	0.929805				0.752102	0.665265	0.771105	0.808881	0.877822				0.828745	0.754713	1.08147	0.903127	0.865137				1.44794	2.26734	1.00696	0.746389	1.76296				0.959929	0.661127	0.973329	0.815637	0.883928				0.950659
SUC4C_RPSUC_WAT1h#6	1.15029	0.669428	0.78404	0.735603	0.654743				0.942131	0.509799	0.565265	0.624165	0.885768				0.746907	0.660669	0.578344	0.630252	0.856782				1.09354	0.932386	0.909408	0.93174	1.09505				0.828745	1.02172	0.97942	0.746389	0.775393				1.27544	0.971307	1.06142	0.697855	0.95396				1.90792
SUC4C_RPSUC_WAT1h#7	0.859756	2.21299	1.41814	1.76786	2.25636				0.958599	0.857376	0.883928	0.835088	1.08298				1.20497	3.12098	3.11666	3.24676	1.15029				1.30949	1.57352	1.1274	1.96292	1.40056				0.704172	1.56482	1.04972	3.18877	1.03742				1.14155	2.63536	1.40056	2.1155	1.14631				1.01537
SUC4C_RPSUC_WAT1h#8	1.14631	0.901875	1.01677	0.905634	0.617281				1.90396	4.05022	2.9019	3.49429	1.13682				1.34164	0.700764	0.709562	0.718968	0.967276				0.846159	0.831622	0.780786	0.82245	0.936921				1.8908	1.31585	0.99654	0.706127	0.751581				0.953299	0.74898	0.782412	1.25353	1.59328				1.5768
1HR
	EGR4	EGR2	ARC	FOS	FOS B				EGR4	EGR2	ARC	FOS	FOS B				EGR4	EGR2	ARC	FOS	FOS B				EGR4	EGR2	ARC	FOS	FOS B				EGR4	EGR2	ARC	FOS	FOS B				EGR4	EGR2	ARC	FOS	FOS B				EGR4
SUC4B_RPSUC_SUC1h#1	1.61515	2.61776	3.06666	3.24526	2.00231				3.17114	5.10414	5.51489	9.07355	2.78949				2.26054	14.8425	4.21101	5.57253	2.40605				1.42241	2.87454	2.33216	3.48623	1.60029												1.69937	5.23552	1.99538	4.25748	1.50525				1.20164
SUC4B_RPSUC_SUC1h#2	1.51747	1.56736	1.8489	1.18783	1.54399				1.13682	1.85532	1.217	1.74917	1.69937				2.24492	6.87646	2.84646	2.59068	1.96791				1.35974	1.63959	1.47087	2.26839	1.60585				0.7457	1.47597	0.502606	2.18354	1.35974				1.11729	1.57826	1.24545	1.57462	1.22264				1.88557
SUC4B_RPSUC_SUC1h#3	1.18646	1.32256	1.88775	1.88993	1.16205				2.07772	1.76745	1.83189	2.04438	2.06337				0.74312	1.51222	0.57801	1.06314	1.0693				1.19196	1.20442	0.934111	1.4012	0.998845												1.16878	1.29984	1.02574	1.08673	0.982821				0.159873
SUC4B_RPSUC_SUC1h#4	0.793884	2.38833	1.13603	1.35379	2.09798				1.21757	2.58112	1.84933	2.31338	1.13682				1.40834	4.63317	2.41162	3.9834	1.58777				0.992404	2.27995	1.69114	1.98343	0.976709				2.44359	4.08688	1.12896	3.13399	1.49796				1.06881	2.23923	1.33422	1.42011	0.934327				1.93455
SUC4B_RPSUC_SUC1h#5	0.890076	1.14155	0.888227	1.6783	0.680185				1.2008	1.73267	1.22434	1.42405	1.09809				1.30495	3.17554	1.98618	2.86592	1.47631				1.34164	1.38415	0.682074	1.43197	1.03958				1.35097	2.03637	0.879649	2.00416	0.922103				1.06142	2.05338	0.908148	1.24057	0.984184				2.39828
SUC4B_RPSUC_SUC1h#6	1.50733	1.66555	1.18838	1.19914	0.68968				1.82008	3.85839	1.46104	1.36131	1.53688				1.96428	4.93141	2.25793	4.28412	1.91454				1.2008	1.80125	0.794434	2.0392	1.35754				1.77031	3.30809	0.929805	2.94445	0.915734				1.21926	2.35055	0.93368	1.77276	1.62676				1.86865
SUC4B_RPSUC_SUC1h#7	1.07326	1.33422	1.36983	1.48658	1.12039				1.73388	3.18877	2.20687	2.81864	1.35191				1.30044	3.27615	2.16595	3.03985	1.76174				1.37459	2.28786	1.41716	2.40827	1.91322				1.99861	4.38021	1.10573	2.40827	1.42701				1.18181	2.35055	1.23628	1.6144	0.987601				2.27679
SUC4B_RPSUC_SUC1h#8	1.56591	1.94666	1.56808	1.94127	0.696889				2.56507	3.84504	2.54383	3.37526	1.67018				1.78262	4.60117	3.27161	4.48156	1.91454				1.40347	2.38502	1.94261	3.47738	1.48555				2.36035	4.10107	1.23542	3.47738	1.58887				1.62001	4.16409	1.68296	2.40494	1.45095				3.13182
ACUTE LITHIUM
	NUCLEUS ACCUMBENS									DORSAL STRIATUM								LIMBIC CORTEX									AMYGDALA						LATERAL HYPOTHALAMUS									HIPPOCAMPUS							VENTRAL TEGMENTAL AREA
0HR
	EGR4	EGR2	ARC	FOS	FOS B				EGR4	EGR2	ARC	FOS	FOS B				EGR4	EGR2	ARC	FOS	FOS B				EGR4	EGR2	ARC	FOS	FOS B				EGR4	EGR2	ARC	FOS	FOS B				EGR4	EGR2	ARC	FOS	FOS B				EGR4
LTH1_ALCo#1	0.818611	0.920985	1.38751	0.993953	1.19644				0.950165	1.52362	1.94531	1.54489	1.89704				0.843816	0.566442	1.10191	0.707107	1.81504				0.483387	0.815072	0.94442	0.881175	0.946058				0.392632	0.663193	1.33909	0.854114					0.466921	1.11729	0.78187	0.521233	0.210224
LTH1_ALCo#2	2.79191	1.01836	1.0924	1.30247	0.9651				2.23651	1.87579	1.20581	1.0811	2.1049				0.917004	0.63728	0.657471	0.673617	0.97041				1.26685	1.28788	1.16675	1.36841	1.43893				1.92019	1.43644	1.26685	1.42652	0.0545983				2.16783	1.05336	0.891929	1.40444	1.98618
LTH1_ALCo#3	0.327882	0.950165	0.848214	1.0727	0.74937				0.963429	0.780516	1.23971	0.970971	1.02722				1.29235	2.77022	1.38032	2.09943	0.410845				0.963429	0.664343	1.0811	0.681838	0.734584				0.67889	0.819321	0.660326	0.647297	1.44894				0.633427	0.97942	1.13288	1.23114	2.39496
LTH1_ALCo#4	1.33445	1.12214	0.777816	0.72009	1.15569				0.488439	0.448289	0.343885	0.61664	0.243797				missing								missing								1.95376	1.2812	0.892702	1.26795	0.690159				1.55968	0.867539	1.26576	1.10957
LTH1B_ALCo#5	0.963262	0.886996	1.13446	1.02314	0.815637				1.02314	0.751581	1.38703	1.21419	0.786217				0.853374	0.542427	1.06345	0.837987	0.745872				0.618566	0.588861	0.869345	0.615999	0.786217				0.989657	0.667574	1.11188	0.74898	1.92252				0.731029	0.344124	0.786217	0.79996	0.889459				0.971307
LTH1B_ALCo#6	1.16959	0.715488	0.844986	0.825305	0.953299				0.857376	0.725979	0.647073	0.752623	1.04464				1.0727	0.827884	0.619317	0.632878	2.22222				0.908778	0.646624	0.733567	0.549427	1.04464				1.04972	1.42603	0.896888	0.640824	1.14314				0.934975	1.03598	0.85441	0.85441	0.953299				0.43167
LTH1B_ALCo#7	1.35754	1.08824	0.816203	0.845572	1.12584				0.934975	0.909408	0.753667	0.82932	0.961261				0.920985	1.49744	0.981969	1.54756	0.557483				1.07326	0.844401	1.04102	1.35285	0.961261				0.547147	1.59881	1.10038	1.57789	1.61664				0.928517	1.64262	1.05922	1.1591	0.93368				0.788947
LTH1B_ALCo#8	1.73027	1.84933	1.43594	1.20832	1.232				0.842647	2.01112	1.45599	1.07549	1.10803				1.18612	1.4871	1.54622	1.21841	1.08824				1.41618	3.2065	1.69114	1.78509	1.10803				0.803851	0.688725	0.99516	1.01255	0.408384				1.089	1.48555	1.33145	0.99516	0.895646				2.06051
LTH1B_ALCo#9	0.37788	0.782954	0.890076	1.1591	0.927231				1.44693	1.00208	1.01537	1.22688	1.14314												1.1704	0.969962	0.890693	1.22349	1.14314				2.18859	0.95396	0.915734	1.30405	0.689203				1.44693	1.14949	1.05555	1.26839	1.4103				1.46713
1HR
	EGR4	EGR2	ARC	FOS	FOS B				EGR4	EGR2	ARC	FOS	FOS B				EGR4	EGR2	ARC	FOS	FOS B				EGR4	EGR2	ARC	FOS	FOS B				EGR4	EGR2	ARC	FOS	FOS B				EGR4	EGR2	ARC	FOS	FOS B				EGR4
LTH1_250#1	4.81071	2.6413	1.8245	3.59564	0.975186				0.862293	1.35426	1.33793	1.09619	1.67452				1.36131	2.25793	2.75108	2.41999	0.363913				2.51621	7.86256	3.59876	5.49264	3.24901				3.10857	7.1478	2.18291	8.52973	0.515842				0.796226	1.10957	1.53688	1.44894	0.0563282
LTH1_250#2	3.13019	2.8016	1.95545	4.51977	0.825735				0.97013	0.691356	1.22688	1.61049	0.606572				1.27015	2.26577	4.64282	3.24901	0.943874				3.55845	11.4716	4.46141	5.96904	0.879649				3.97581	7.0494	1.15369	4.61874	0.547147				0.87433	0.659754	1.07923	1.08298	1.96564
LTH1_250#3	0.624706	2.60494	0.928195	5.43112	5.75075				0.228656	1.31267	1.63014	2.50967	0.169429				1.82766	3.68075	4.28709	5.15153	0.727827				1.51178	9.28563	2.9231	6.73884	4.36203				3.54614	4.3696	0.72259	3.11126	1.11729				1.44518	1.11729	1.38992	1.98618	0.141121
LTH1_250#4	3.33168	1.89376	1.79315	3.43724	0.786626				0.862293	0.563505	0.803851	0.977725	0.13954				1.55833	1.95884	3.03143	2.47084	1.9141				2.13059	7.86256	3.87045	5.68634	0.867539				1.98103	2.73682	1.00783	2.79433	1.12896				2.59593	0.867539	0.823591	1.04247	0.986233
LTH1B_250#5	2.04344	2.17648	2.06623	3.87179	1.64262				1.66209	1.48247	1.62113	2.14355	1.25093				2.83088	1.55563	3.50339	2.55797	2.38171				2.00973	6.5933	2.70008	4.29007	1.25093				2.41162	2.38171	1.14314	2.57219	4.38629				1.41716	0.908148	0.612593	1.22944	0.911301				2.69073
LTH1B_250#6	1.69466	2.17648	1.92119	3.85839	1.48041				1.40737	1.28165	1.805	3.20428	0.93174												3.19762	12.4321	4.20761	4.92799	0.93174				3.31728	2.93223	1.48761	2.79529	1.10038				0.988286	1.24487	1.30405	1.65061	0.880259				0.706127
LTH1B_250#7	2.0648	2.09507	1.86865	3.60001	1.16959				1.34071	1.88296	2.32463	3.2154	0.978063				1.12603	1.62732	2.01915	1.82134	0.575146				3.11018	9.29207	3.32418	4.38021	0.978063				1.17283	3.00424	1.21251	2.95468	0.636397				1.11961	0.758384	1.18345	1.13131	0.862144				0.215088
LTH1B_250#8	2.09362	2.64268	2.00277	2.87388	1.95342				1.00905	0.944747	1.48144	2.68515	0.954621				2.97162	2.52713	3.56462	2.05623	2.91198				2.52625	10.9359	3.48945	5.11949	0.954621				8.22491	5.98769	2.11111	6.03352	0.87843				1.71475	1.72429	1.48761	1.32225	1.05044				1.48761
LTH1B_250#9	2.33108	2.76446	2.56152	5.23431	1.89343				1.23799	1.63354	2.61534	4.28709	1.35004				1.5223	2.32543	3.92788	3.24901	1.33978				1.92786	13.9869	4.14968	6.66221	1.35004				0.933033	2.0167	1.17121	3.53816	3.39403				1.35472	1.98756	2.05338	2.17799	1.22349				1.06659
REPEATED SALINE (LITHIUM)
	NUCLEUS ACCUMBENS									DORSAL STRIATUM								LIMBIC CORTEX									AMYGDALA						LATERAL HYPOTHALAMUS									HIPPOCAMPUS							VENTRAL TEGMENTAL AREA
0HR
	EGR4	EGR2	ARC	FOS	FOS B				EGR4	EGR2	ARC	FOS	FOS B				EGR4	EGR2	ARC	FOS	FOS B				EGR4	EGR2	ARC	FOS	FOS B				EGR4	EGR2	ARC	FOS	FOS B				EGR4	EGR2	ARC	FOS	FOS B				EGR4
LTH2_RPS_SALOh#1	0.962594	0.534033	0.70466	0.735858	0.99654				1.0356	1.01729	1.0057	1.01037	1.01251				0.719467	0.490559	0.513167	0.613442	0.946058				1.05154	0.950989	0.893475	0.909093	1.0479				0.599778	0.583377	0.718221	0.733312	1.35426				1.09809	0.792784	0.845279	0.768438	3.14923
LTH2_RPS_SALOh#2	1.03886	1.87254	1.41912	1.35896	1.00347				0.965623	0.983007	0.99433	0.989737	0.987649				1.38992	2.03849	1.94868	1.63014	1.05702				0.950989	1.05154	1.11922	1.1	0.95429				1.66728	1.71416	1.39233	1.36368	0.738413				0.91067	1.26138	1.18304	1.30134	0.317538
LTH2B_RPS_SALOh#3	0.256583	0.573355	0.626332	1.98963	1.04247				1.6245	2.85799	2.51403	1.49226	1.06807				1.75625	1.67018	2.22299	1.2505	1.06992				1.15069	1.61328	1.32869	1.26795	0.887304				1.72011	2.20381	0.657471	1.80563	1.10573				1.1607	0.854114	1.04972	1.44143	0.991373				0.82645
LTH2B_RPS_SALOh#4	0.87206	1.12701	1.15669	1.24186	0.976032				0.80107	1.25701	1.26576	1.46155	0.823591				0.606046	1.13682	1.28565	1.2505	0.649544				1.26357	1.70527	1.51572	1.18715	1.11535				1.17487	0.68302	0.891929	1.16675	0.946058				0.78187	1.2163	0.913831	0.915416	0.701007				2.07772
LTH2B_RPS_SALOh#5	1.14671	0.887304	0.864537	0.805245	1.02456				1.24833	0.795536	0.790041	0.684205	1.21419				1.65004	0.879649	0.777816	0.799683	1.53954				0.791412	0.586417	0.659754	0.842355	0.896577				0.851159	1.46409	1.12117	0.857079	1.05702				1.27899	0.822165	1.09429	1.0924	1.42652				0.481297
1HR
	EGR4	EGR2	ARC	FOS	FOS B				EGR4	EGR2	ARC	FOS	FOS B				EGR4	EGR2	ARC	FOS	FOS B				EGR4	EGR2	ARC	FOS	FOS B				EGR4	EGR2	ARC	FOS	FOS B				EGR4	EGR2	ARC	FOS	FOS B				EGR4
LTH2_RPS_SAL1h#1	2.48802	1.48452	2	2.36608	1.37078				1.11065	1.05276	1.0172	1.03143	1.03799				1.58557	0.633976	1.08485	2.41999	0.411796				3.00528	3.36942	2.58023	3.22098	1.67307				1.2812	1.01572	1.83719	5.92781	1.13092				2.07772	1.52098	1.55563	0.694959	3.83706
LTH2_RPS_SAL1h#2									0.839531	0.917873	0.97197	0.949728	0.939752				1.42405	2.08132	2.44952	2.87787	0.920188				3.7386	3.1005	2.0174	3.00528	1.64433				1	0.775125	0.549999	4.49244	9.69674				1.90528	3.36359	1.73207	1.67597	4.19887
LTH2B_RPS_SAL1h#2	2.19999	3.38112	2.87787	2.5359	1.94531				2.07772	2.28945	3.86375	3.85706	1.73508				4.43059	7.01285	7.12307	4.30944	2.51839				1.8245	3.02095	4.08405	3.1329	1.29459				1.80563	8.13984	1.61888	5.28719	2.73208				1.39474	1.37793	2.18102	3.32303	1.31267				1.36131
LTH2B_RPS_SAL1h#3	1.58832	2.40744	2.32947	2.0958	1.31951				1.69937	1.33793	2.0209	3.35776	1.50004				1.78695	3.03143	2.00347	1.52891	0.555747				1.73809	2.5403	2.57576	2.4158	1.0087				2.50967	8.36868	1.27899	5.68634	1.72309				1.67597	1.98963	1.6077	2.78466	1.29909				3.71922
LTH2B_RPS_SAL1h#4	3.58631	4.29453	2.56685	2.46656	1.41912				2.44528	1.32869	1.6077	3.36942	1.6644				4.66701	7.4127	7.32333	3.76461	2.67122				1.09619	4.3319	2.30537	1.90198	0.964264				1.2505	5.44526	1.10573	3.9381	2.08493				1.81504	7.19752	2.41162	2.96391	2.06694				2.15846
LTH2B_RPS_SAL1h#5	1.78695	1.78077	2.05623	2.50099	1.55833				2.25012	1.27899	2.18102	3.39286	1.6529				5.2144	4.56305	7.0494	3.83041	2.95365				1.15069	1.60214	2.15099	1.8119	1.02278				1.27677	2.0209	0.982821	4.4769	2.27363				1.34257	2.08132	1.77769	3.61125	2.23071				0.308855
LTH2B_RPS_SAL1h#6	1.01924	2.0174	0.852635	2.51839	1.44894				1.13682	1.30134	1.72309	1.81819	1.1607				1.32639	3.12748	2.0958	0.94442	1.62169				0.981119	2.56685	1.87254	1.62732	1.15469				0.783226	3.605	1.07177	2.9231	1.44894				4.80654	5.08942	5.59834	6.07338	6.35327				0.574349
REPEATED LITHIUM
	NUCLEUS ACCUMBENS									DORSAL STRIATUM								LIMBIC CORTEX									AMYGDALA						LATERAL HYPOTHALAMUS									HIPPOCAMPUS							VENTRAL TEGMENTAL AREA
0HR
	EGR4	EGR2	ARC	FOS	FOS B				EGR4	EGR2	ARC	FOS	FOS B				EGR4	EGR2	ARC	FOS	FOS B				EGR4	EGR2	ARC	FOS	FOS B				EGR4	EGR2	ARC	FOS	FOS B				EGR4	EGR2	ARC	FOS	FOS B				EGR4
LTH2_RPL_LTH0h#1	0.99539	1.31494	0.806642	1.01983	1.116				0.326465	0.577843	0.833642	0.718844	0.671868				0.48255	0.395706	0.391613	0.657471	0.444421				0.830758	0.87433	1.11826	0.942785	1.16979				1.06437	1.0924	1.29909	0.926588	1.38271				1.1378	0.666072	0.925786	0.913831	1.21736
LTH2_RPL_LTH0h#2	0.726147	0.80107	1.1487	1.02337	0.828362				1.6245	1.54088	1.34025	1.35543	1.49614				2.4687	2.49234	1.97589	1.23114	1.85961				1.11149	0.956774	1.24078	1.18099	0.946878				1.63014	0.623085	1.43644	1.39959	0.746131				0.732677	1.5897	1.20895	1.19748	1.23435
LTH2_RPL_LTH0h#3	1.38351	0.949342	1.07923	0.958157	1.08172				1.61328	0.922583	0.738413	0.975186	0.976878				1.13583	2.16971	1.57189	0.913831	2.00694				0.805245	0.818611	0.660326	0.716978	0.818611				0.680657	1.09619	0.785945	0.82645	0.830758				1.2237	0.857822	0.718844	0.962594	0.828601
LTH2B_RPL_LTH0h#4									1.16878	1.21736	1.21209	1.05245	1.01836				0.739053	0.467326	0.822165	1.35191	0.602904				1.3449	1.46029	1.09145	1.25266	1.10286				0.846745	1.34025	0.681838	0.933033	1.16675				0.980269	1.10095	1.24293	0.949342	0.803155
LTH2B_RPL_LTH0h#5	1.00347	1.55294	1.19334	0.964264	0.898911				0.715323	0.914888	1.06069	0.923382	0.845768				1.13387	1.34957	0.0154634	1.58832	0.931418				1.00783	0.667227	1.10477	0.867539	0.89969				0.0656642	0.0891575	0.197168	0.271919	0.139782				0.551589	0.326842	0.511687	0.431271	0.341116				1.16979
LTH2B_RPL_LTH0h#6	0.837987	1.07923	0.923382	0.76977	0.933842				1.01513	0.833161	0.755236	0.840896	1.05214				0.75067	0.490559	1.00238e+06	0.783226	0.947698				1.06161	1.0219	0.999134	0.929805	0.918594																				2.97162
LTH2B_RPL_LTH0h#7	1.29235	1.53156	1.28343	1.98275	1.34374				1.37713	1.31191	1.24833	1.28788	1.12376				1.34374	2.30138	0.0137445	1.62169	1.3449				1.00434	1.49097	1.27346	1.6358	1.28565				0.221634	0.114031	0.248704	0.346578	0.271919				0.737987	2.4312	1.04126	1.68374	1.22123				0.902032
LTH2B_RPL_LTH0h#8	0.920188	0.389582	0.707107	0.679479	0.886535												0.87433	0.656333	0.00469389	0.495687	0.842355				0.930611	0.983673	0.711408	0.757858	0.941152				0.122534	0.0630439	0.150987	0.149815	0.138336				2.45661	1.25847	1.87688	1.37713	2.4005				0.318916
1HR
	EGR4	EGR2	ARC	FOS	FOS B				EGR4	EGR2	ARC	FOS	FOS B				EGR4	EGR2	ARC	FOS	FOS B				EGR4	EGR2	ARC	FOS	FOS B				EGR4	EGR2	ARC	FOS	FOS B				EGR4	EGR2	ARC	FOS	FOS B				EGR4
LTH2_RPL_LIT1h#1	2.20891	2.48802	4.69134	5.91072	3.15652				2.71321	3.79408	4.26486	5.29177	2.25989				2.89537	3.08977	4.33941	6.6807	2.28153				2.06694	4.33566	2.88036	4	2.1454				1.97247	3.14378	1.79938	4.62675	1.26795				1.10286	3.66484	1.41299	2.70382	1.57871				1.19852
LTH2_RPL_LIT1h#2	0.221954	2.05623	2.77984	4.57361	1.35974				1.44393	2.1049	2.47512	3.61438	1.4502				5.47838	3.06843	3.42832	2.62079	2.92817				1.36841	2.49883	1.84197	2.59368	1.11826				0.920188	1.11535	0.548096	2.31338	2.30937				0.812956	1.39837	0.919391	1.51047	0.94852				0.883468
LTH2_RPL_LIT1h#3	2.16345	1.55294	2.13613	3.3597	1.62826				1.83401	1.70971	2.04557	2.93579	1.39112				1.1319	1.51309	1.50264	0.929805	0.803851				1.70232	2.28351	1.76082	2.63902	1.3484				1.38992	2.51839	0.660898	2.69447	0.991373				0.796226	1.38391	0.935461	1.26576	0.872816				4.56701
LTH2_RPL_LIT1h#4	2.52859	1.38032	1.80876	2.79594	1.89649				1.5966	2.20955	2.07412	2.83579	1.55968				1.23008	1.90858	2.1177	1.51047	1.46409				1.67307	3.3665	1.98791	2.90795	1.30699												1.08391	1.36014	1.62873	1.37554	0.751972				0.300669
LTH2B_RPL_LIT1h#5	2.03496	1.21841	2.73208	3.77768	1.48067				0.865537	0.705475	1.34257	2.21914	0.991946				1.08768	1.07363	0.0180107	1.47683	1.15469				1.289	2.43049	2.4687	2.30537	1.31722				0.357558	0.138456	0.224923	0.712642	0.518081				0.737987	0.431271	0.682232	0.665111	0.359318
LTH2B_RPL_LIT1h#6	1.69937	1.93187	2.65737	4.29453	1.73658				1.17419	0.732889	1.16878	1.92519	1.07425				0.782547	1.25484	0.0142786	1.2163	0.772443				1.16979	2.05801	1.79471	2.22684	0.777816				0.387227	0.392972	0.30093	0.705271	0.503914				0.905425	0.557354	0.780967	1.00116	0.527899
LTH2B_RPL_LIT1h#7	1.97247	1.53688	2.63902	4.06287	1.65433				1.21982	1.00463	1.47939	2.27363	1.32715												1.04699	1.92686	2.06158	2.30537	1.19127				0.185726	0.0985842	0.240232	0.509181	0.304867				0.612027	0.644685	0.593917	0.737987	0.428787
LTH2B_RPL_LIT1h#8	1.23114	1.46917	1.46409	2.89287	1.38151				0.914888	0.761368	0.949342	1.87254	1.0485				0.868291	1.01572	0.0252076	1.19956	0.947698				1.16574	3.10857	2.27955	2.03496	1.24617												1.28491	0.653685	1.62826	1.67211	0.915945
FEEDING
	NUCLEUS ACCUMBENS									DORSAL STRIATUM								LIMBIC CORTEX									AMYGDALA						LATERAL HYPOTHALAMUS									HIPPOCAMPUS							VENTRAL TEGMENTAL AREA
0 HR
	EGR4	EGR2	ARC	FOS	FOS B				EGR4	EGR2	ARC	FOS	FOS B				EGR4	EGR2	ARC	FOS	FOS B				EGR4	EGR2	ARC	FOS	FOS B				EGR4	EGR2	ARC	FOS	FOS B
F3_0h#1	0.318	0.278015	0.391773	0.334463	0.507183				0.710792	1.22158	1.16171	1.3696	0.994815				0.710792	1.22158	1.16171	1.3696	0.994815				1.10477	0.891929	0.905163	0.848214	0.951813				0.646176	0.888843	0.933033	0.710792	0.680657
F3_0h#2	0.211629	0.233644	0.244313	0.122529	0.43007				1.31267	1.1597	1.36249	1.64006	0.941152				1.31267	1.1597	1.36249	1.64006	0.941152				0.881939	0.666649	1.07643	0.924984	1.05245				0.946058	1.3333	1.10573	1.22476	1.06807
F3_0h#3	0.342723	0.440422	0.46775	0.373302	0.412718				1.1	0.74937	0.735221	0.608678	1.11922				1.1	0.74937	0.735221	0.608678	1.11922				0.897355	1.15269	0.78799	0.788673	1.01308				1.26576	0.982821	1.18921	0.698581	1.04608
F3_0h#4	0.347813	0.46775	0.442924	0.323688	0.389864				0.974342	0.941968	0.85931	0.731409	0.95429				0.974342	0.941968	0.85931	0.731409	0.95429				1.14373	1.45902	1.30247	1.61608	0.985379				1.29235	0.858565	0.815072	1.64433	1.31494
1 HR
	EGR4	EGR2	ARC	FOS	FOS B				EGR4	EGR2	ARC	FOS	FOS B				EGR4	EGR2	ARC	FOS	FOS B				EGR4	EGR2	ARC	FOS	FOS B				EGR4	EGR2	ARC	FOS	FOS B
F3_1h#1	1.6529	1.84676	1.35191	1.58008	0.97942				0.674785	0.451798	0.532646	0.492689	1.14274				0.674785	0.451798	0.532646	0.492689	1.14274				1.46282	5.24157	4.39618	4.78162	1.73357				2.92817	4.97605	1.43396	5.12482	2.03496
F3_1h#2	2.24039	2.09762	2.0332	3.02881	1.21736				0.71326	0.420084	0.7004	0.875847	0.89969				0.71326	0.420084	0.7004	0.875847	0.89969				1.66873	6.47554	2.89036	3.72567	2.00521				2.26577	2.61172	0.904379	7.63432	2.28945
F3_1h#3	1.54489	1.18304	1.09619	1.42158	1.27677				0.756546	0.45652	0.609733	0.264026	1.18304				0.756546	0.45652	0.609733	0.264026	1.18304				2.17159	10.8153	6.19563	9.20552	2.47727				2.60268	4.82323	1.21419	11.9795	2.86791
F3_1h#4	1.52362	1.09619	1.17487	1.62732	1.35896				1.0811	1.11632	0.818611	0.992232	0.878126				1.0811	1.11632	0.818611	0.992232	0.878126				2.90543	9.64646	6.36981	7.27275	2.66429
2 HR
	EGR4	EGR2	ARC	FOS	FOS B				EGR4	EGR2	ARC	FOS	FOS B				EGR4	EGR2	ARC	FOS	FOS B				EGR4	EGR2	ARC	FOS	FOS B				EGR4	EGR2	ARC	FOS	FOS B
F3_2h#1	1.58008	1.78231	1.17487	1.56645	1.08768				2.38254	4.06639	3.05516	6.51493	1.26795				2.38254	4.06639	3.05516	6.51493	1.26795				1.9302	7.59474	3.37819	6.62307	2.54691				1.72309	1.41421	0.972655	4.03481	1.73508
F3_2h#2	2.65737	3.49127	1.8823	1.83083	2.10855				2.49234	4.29825	2.56908	6.60588	1.55025				2.49234	4.29825	2.56908	6.60588	1.55025				2.77743	9.84916	3.96206	5.05426	1.30926				2.57576	2.77022	1.16878	4.96743	4.64282
F3_2h#3	2.10672	2.7487	2.02441	2.77502	1.41054				2.67122	5.32858	3.1849	7.154	1.94868				2.67122	5.32858	3.1849	7.154	1.94868				0.945238	4.24275	1.8356	2.79433	1.13583
F3_2h#4	2.64818	3.78095	3.23216	5.2144	2.17535				2.86295	5.29177	3.96206	7.82858	1.76235				2.86295	5.29177	3.96206	7.82858	1.76235				2.20955	10.5561	9.82359	10.3209	2.85551
4 HR
	EGR4	EGR2	ARC	FOS	FOS B				EGR4	EGR2	ARC	FOS	FOS B				EGR4	EGR2	ARC	FOS	FOS B				EGR4	EGR2	ARC	FOS	FOS B				EGR4	EGR2	ARC	FOS	FOS B
F3_4h#1	0.318	0.278015	0.391773	0.334463	0.507183				1.51835	2.14913	1.87417	3.41942	1.83083				1.51835	2.14913	1.87417	3.41942	1.83083				2.13428	5.48313	2.05801	3.56154	2.35177				1.86607	1.02456	1.80876	7.52922	3.56771
F3_4h#2	0.211629	0.233644	0.244313	0.122529	0.43007				2.2153	3.00789	1.47044	1.77615	1.01924				2.2153	3.00789	1.47044	1.77615	1.01924				1.60075	3.34035	1.28454	2.49234	2.46016				8.45614	13.8326	1.31039	4.4769	2.76063
F3_4h#3	0.342723	0.440422	0.46775	0.373302	0.412718				1.94868	3.36067	1.4502	2.17913	2.04557				1.94868	3.36067	1.4502	2.17913	2.04557				1.83242	5.9794	1.82925	3.18766	2.02616				1.50525	1.10957	0.846745	2.40744	1.21419
F3_4h#4	0.347813	0.46775	0.442924	0.323688	0.389864				4.02085	8.36143	4.94596	7.7476	2.5359				4.02085	8.36143	4.94596	7.7476	2.5359
FED
	EGR4	EGR2	ARC	FOS	FOS B				EGR4	EGR2	ARC	FOS	FOS B				EGR4	EGR2	ARC	FOS	FOS B				EGR4	EGR2	ARC	FOS	FOS B				EGR4	EGR2	ARC	FOS	FOS B
F3feed#1	0.97942	1.21736	1.27677	1.35896	0.946878				1.22476	2.11954	1.16171	1.39354	1.0811				1.22476	2.11954	1.16171	1.39354	1.0811				1.25158	2.13613	1.46535	2.3743	1.29572				2.83825	1.97247	1.35191	1.45649	1.76541
F3feed#2	1.03168	1.1597	1.33561	1.52362	1.20685				1.23756	1.42282	0.605521	0.687175	1.43644				1.23756	1.42282	0.605521	0.687175	1.43644				1.30473	2.04911	2.01566	1.90198	1.27788				3.11666	0.90125	1.42899	2.0174	1.60214
F3feed#3	1.19334	1.25592	1.13092	1.09619	1.09145				1.59937	2.09036	0.671868	1.17997	1.66152				1.59937	2.09036	0.671868	1.17997	1.66152				1.28677	2.18102	1.12994	1.73207	1.24725				1.31039	0.716978	1.34257	1.05885	1.14472
FOOT SHOCK
	NUCLEUS ACCUMBENS									DORSAL STRIATUM								LIMBIC CORTEX									AMYGDALA						LATERAL HYPOTHALAMUS									HIPPOCAMPUS							VENTRAL TEGMENTAL AREA
0 HR
	EGR4	EGR2	ARC	FOS	FOS B				EGR4	EGR2	ARC	FOS	FOS B				EGR4	EGR2	ARC	FOS	FOS B				EGR4	EGR2	ARC	FOS	FOS B				EGR4	EGR2	ARC	FOS	FOS B
F3_0h#1	10.375		8.915	10.205	0.529885				10.35	9.98	8.6	8.95	0.981119				0.774453		0.887304	0.656902					1.1607		1.07643	0.987088	0.755236				0.94442	0.96929	1.08016	0.758515	0.498702
F3_0h#2	9.885	11.435	9.315	10.365	1.09714				9.97	10.955	8.8	9.33	0.735858				1.05063	0.949342	0.931418	0.854854	0.434898				0.809442	0.762469	0.568901	0.572858	1.24833				1.76235	1.58557	1.0219	0.766443	0.830038
F3_0h#3	9.935	10.675	8.435	8.89	3.21262				9.62	8.995	7.08	7.56	1.54489				1.41544	2.16595	1.81819	2.75824	0.485906				1.18509	1.64576	1.98103	2.28351	1.71713				0.902814	0.602904	1.17793	2.29143	2.6968
F3_0h#4	10.625	11.155	9.64	10.36	0.535423				10.825	10.69	8.885	9.465	0.896577				0.868291	0.515842	0.665495	0.645617	7.48369				0.898132	0.723844	0.824305	0.774453	0.617709				0.665495	1.07923	0.769104	0.75067	0.895801
NO SHOCK
	EGR4	EGR2	ARC	FOS	FOS B				EGR4	EGR2	ARC	FOS	FOS B				EGR4	EGR2	ARC	FOS	FOS B				EGR4	EGR2	ARC	FOS	FOS B				EGR4	EGR2	ARC	FOS	FOS B
F3_1h#1	9.77	9.295	8.07	8.7	0.736496				8.365	6.405	5.685	5.955	2.95365				1.75473	4.43828	2.24622	2.63673	0.560098				1.25701	2.39288	1.71862	2.73445	1.09051				3.36942	4.27226	1.50134	4.35071	3.3665
F3_1h#2	9.315	8.78	7.42	7.945	2.85551				7.86	6.23	5.37	5.405	2.9742				2.59593	6.40856	4.69948	6.81517	1.16777				1.96564	3.74185	3.19596	4.23174	1.64148
F3_1h#3	10.795	9.42	9.27	8.905	0.840168				9.235	7.035	6.575	6.48	3.23216				1.51703	3.82378	1.96224	3.43129	0.751972				1.14076	2.09762	1.58145	1.93355	1.95206				1.59383	5.83608	1.19852	3.48522	3.17389
F3_1h#4	10.795	9.7	9.13	9.035	0.929				8.875	7.405	7.035	6.58	3.75158				1.43023	1.67018	1.37793	2.46016	0.623625				0.832199	1.5897	1.41544	1.21947	1.1487				1.23328	2.89788	0.963429	2.63217	1.09904
SHOCK
	EGR4	EGR2	ARC	FOS	FOS B				EGR4	EGR2	ARC	FOS	FOS B				EGR4	EGR2	ARC	FOS	FOS B				EGR4	EGR2	ARC	FOS	FOS B				EGR4	EGR2	ARC	FOS	FOS B
F3_2h#1	9.15	8.52	7.565	8.2	0.89425												2.91047	5.67649	3.5125	3.78095
F3_2h#2	9.22	8.115	7.46	7.73	6.58302				8.49	6.685	6.34	6.16	4.76508				2.67817	4.89056	2.4326	3.3958	0.878887				2.07772	9.2135	4.29081	5.98458	2.80889				4.25011	10.1261	1.68325	4.32065	2.65968
F3_2h#3	10.39	9.875	8.275	8.175	0.938709				9.01	7.065	6.14	6.125	2.59818				3.00268	6.9163	2.48372	2.59143	0.935461				2.39496	8.02082	2.22106	3.50946	3.20428				0.974342	5.1337	1.14175	2.92057	4.01737
F3_2h#4	9.5	8.55	8.155	8.075	0.992232				7.985	6.45	6.25	5.89	4.11959				1.03616	1.17691	0.137024	2.25597	0.906733				2.43682	8.44882	3.10857	3.92108	2.59368				1.49226	3.19319	1.05063	2.83088	1.58694
	10.25	9	8.635	8.28	0.309659				9.205	7.14	6.535	6.79	2.55354				1.70675	3.11666	1.81819	2.23264	0.645617				4.34694	11.033	3.24058	3.10857	2.91804				1.31722	3.03143	0.889613	3.0131	2.10855
[truncated: 4 more columns]
