# Supplementary material for: Salient experiences are represented by unique transcriptional signatures in the mouse brain
Source: eLife. 2018 Feb 7;7:e31220. doi: 10.7554/eLife.31220 (PMC5862526; doi:10.7554/eLife.31220)
Supplement: Supplementary file 3. [file elife-31220-supp3.xlsx]

## Sheet: T1 cocaine TC 2 way ANOVA
	2-way ANOVA followed by Dunnett's post hoc comparison
	Factor 1 (rows): Time (0h, 1h, 2h, 4 h)
	Factor2 (columns): gene (Arc, Egr2, Egr4, Fos, FosB)
Column	1							Column	2							Column	3								Column	4
Row	1							Row	1							Row	1								Row	1
Treatment	Acute Saline							Treatment	Acute Cocaine							Treatment	Repeated Cocaine								Treatment	Challenge Cocaine
Structure	LCtx							Structure	LCtx							Structure	LCtx								Structure	LCtx
	Source of Variation	% of total variation	P value	P value summary	Significant?				Source of Variation	% of total variation	P value	P value summary	Significant?				Source of Variation	% of total variation	P value	P value summary	Significant?					Source of Variation	% of total variation	P value	P value summary	Significant?
	Interaction	12.19	0.0001	***	Yes				Interaction	8.466	< 0.0001	****	Yes				Interaction	13.66	< 0.0001	****	Yes					Interaction	9.418	0.0182	*	Yes
	Row Factor	50	< 0.0001	****	Yes				Row Factor	43.91	< 0.0001	****	Yes				Row Factor	53.3	< 0.0001	****	Yes					Row Factor	43.52	< 0.0001	****	Yes
	Column Factor	8.829	< 0.0001	****	Yes				Time	6.142	< 0.0001	****	Yes				Column Factor	12.72	< 0.0001	****	Yes					Column Factor	4.897	0.0121	*	Yes
	ANOVA table	SS	DF	MS	F (DFn, DFd)	P value			ANOVA table	SS	DF	MS	F (DFn, DFd)	P value			ANOVA table	SS	DF	MS	F (DFn, DFd)	P value				ANOVA table	SS	DF	MS	F (DFn, DFd)	P value
	Interaction	8.717	12	0.7264	F (12, 110) = 3.710	P = 0.0001			Interaction	17.07	12	1.422	F (12, 230) = 3.956	P < 0.0001			Interaction	42.14	12	3.512	F (12, 105) = 5.614	P < 0.0001				Interaction	4.999	12	0.4166	F (12, 115) = 2.159	P = 0.0182
	Row Factor	35.77	3	11.92	F (3, 110) = 60.88	P < 0.0001			Row Factor	88.53	3	29.51	F (3, 230) = 82.07	P < 0.0001			Row Factor	164.4	3	54.82	F (3, 105) = 87.62	P < 0.0001				Row Factor	23.1	3	7.7	F (3, 115) = 39.90	P < 0.0001
	Column Factor	6.315	4	1.579	F (4, 110) = 8.063	P < 0.0001			Time	12.38	4	3.095	F (4, 230) = 8.609	P < 0.0001			Column Factor	39.25	4	9.813	F (4, 105) = 15.69	P < 0.0001				Column Factor	2.599	4	0.6498	F (4, 115) = 3.367	P = 0.0121
	Residual	21.54	110	0.1958					Residual	82.7	230	0.3595					Residual	65.69	105	0.6256						Residual	22.2	115	0.193
	Dunnett's multiple comparisons test	Mean Diff.	95% CI of diff.	Significant?	Summary				Dunnett's multiple comparisons test	Mean Diff.	95% CI of diff.	Significant?	Summary				Dunnett's multiple comparisons test	Mean Diff.	95% CI of diff.	Significant?	Summary					Dunnett's multiple comparisons test	Mean Diff.	95% CI of diff.	Significant?	Summary
	EGR4								EGR4								EGR4									EGR4
	Row 1 vs. Row 2	-0.938	-1.507 to -0.3687	Yes	***				Row 1 vs. Row 2	-0.765	-1.284 to -0.2461	Yes	**				Row 1 vs. Row 2	-2.372	-3.421 to -1.323	Yes	****					Row 1 vs. Row 2	-0.7561	-1.315 to -0.1971	Yes	**
	Row 1 vs. Row 3	-0.1013	-0.6706 to 0.4680	No	ns				Row 1 vs. Row 3	-0.7197	-1.291 to -0.1481	Yes	**				Row 1 vs. Row 3	-0.4647	-1.514 to 0.5842	No	ns					Row 1 vs. Row 3	-0.4529	-1.012 to 0.1061	No	ns
	Row 1 vs. Row 4	0.5759	0.006599 to 1.145	Yes	*				Row 1 vs. Row 4	0.303	-0.2686 to 0.8746	No	ns				Row 1 vs. Row 4	0.2016	-0.8473 to 1.251	No	ns					Row 1 vs. Row 4	0.1097	-0.4722 to 0.6915	No	ns
	EGR2								EGR2								EGR2									EGR2
	Row 1 vs. Row 2	-1.559	-2.129 to -0.9902	Yes	****				Row 1 vs. Row 2	-1.339	-1.858 to -0.8201	Yes	****				Row 1 vs. Row 2	-4.834	-5.883 to -3.785	Yes	****					Row 1 vs. Row 2	-1.44	-1.999 to -0.8809	Yes	****
	Row 1 vs. Row 3	-0.1184	-0.6877 to 0.4509	No	ns				Row 1 vs. Row 3	-0.6872	-1.259 to -0.1156	Yes	*				Row 1 vs. Row 3	-2.17	-3.219 to -1.121	Yes	****					Row 1 vs. Row 3	-0.6303	-1.189 to -0.07128	Yes	*
	Row 1 vs. Row 4	0.5445	-0.02480 to 1.114	No	ns				Row 1 vs. Row 4	0.1561	-0.4155 to 0.7277	No	ns				Row 1 vs. Row 4	-0.4176	-1.467 to 0.6313	No	ns					Row 1 vs. Row 4	-0.1326	-0.7145 to 0.4492	No	ns
	ARC								ARC								ARC									ARC
	Row 1 vs. Row 2	-1.399	-1.968 to -0.8295	Yes	****				Row 1 vs. Row 2	-1.994	-2.513 to -1.476	Yes	****				Row 1 vs. Row 2	-3.242	-4.291 to -2.193	Yes	****					Row 1 vs. Row 2	-0.9953	-1.554 to -0.4363	Yes	***
	Row 1 vs. Row 3	0.2738	-0.2955 to 0.8431	No	ns				Row 1 vs. Row 3	-0.9207	-1.492 to -0.3491	Yes	***				Row 1 vs. Row 3	-1.403	-2.452 to -0.3539	Yes	**					Row 1 vs. Row 3	-0.5134	-1.072 to 0.04566	No	ns
	Row 1 vs. Row 4	0.5759	0.006607 to 1.145	Yes	*				Row 1 vs. Row 4	0.01559	-0.5560 to 0.5872	No	ns				Row 1 vs. Row 4	0.02028	-1.029 to 1.069	No	ns					Row 1 vs. Row 4	-0.1326	-0.7144 to 0.4493	No	ns
	FOS								FOS								FOS									FOS
	Row 1 vs. Row 2	-1.453	-2.022 to -0.8833	Yes	****				Row 1 vs. Row 2	-2.039	-2.558 to -1.520	Yes	****				Row 1 vs. Row 2	-3.315	-4.364 to -2.266	Yes	****					Row 1 vs. Row 2	-1.523	-2.082 to -0.9644	Yes	****
	Row 1 vs. Row 3	-0.4726	-1.042 to 0.09664	No	ns				Row 1 vs. Row 3	-0.9178	-1.489 to -0.3462	Yes	***				Row 1 vs. Row 3	-1.614	-2.663 to -0.5648	Yes	**					Row 1 vs. Row 3	-0.7016	-1.261 to -0.1426	Yes	**
	Row 1 vs. Row 4	-0.1173	-0.6866 to 0.4519	No	ns				Row 1 vs. Row 4	-0.04744	-0.6190 to 0.5242	No	ns				Row 1 vs. Row 4	-0.03691	-1.086 to 1.012	No	ns					Row 1 vs. Row 4	0.06554	-0.5163 to 0.6474	No	ns
	FOS B								FOS B								FOS B									FOS B
	Row 1 vs. Row 2	-0.05921	-0.6285 to 0.5101	No	ns				Row 1 vs. Row 2	-0.4921	-1.011 to 0.02686	No	ns				Row 1 vs. Row 2	-0.3709	-1.420 to 0.6780	No	ns					Row 1 vs. Row 2	-0.3285	-0.8875 to 0.2305	No	ns
	Row 1 vs. Row 3	0.283	-0.2863 to 0.8522	No	ns				Row 1 vs. Row 3	-0.2485	-0.8201 to 0.3231	No	ns				Row 1 vs. Row 3	-0.3146	-1.364 to 0.7343	No	ns					Row 1 vs. Row 3	-0.4431	-1.002 to 0.1159	No	ns
	Row 1 vs. Row 4	0.3199	-0.2494 to 0.8891	No	ns				Row 1 vs. Row 4	0.142	-0.4296 to 0.7136	No	ns				Row 1 vs. Row 4	0.08953	-0.9594 to 1.138	No	ns					Row 1 vs. Row 4	-0.1328	-0.7147 to 0.4490	No	ns
Column	1							Column	2							Column	3								Column	4
Row	2							Row	2							Row	2								Row	2
Treatment	Acute Saline							Treatment	Acute Cocaine							Treatment	Repeated Cocaine								Treatment	Challenge Cocaine
Structure	NAc							Structure	NAc							Structure	NAc								Structure	NAc
	Source of Variation	% of total variation	P value	P value summary	Significant?				Source of Variation	% of total variation	P value	P value summary	Significant?				Source of Variation	% of total variation	P value	P value summary	Significant?					Source of Variation	% of total variation	P value	P value summary	Significant?
	Interaction	12.39	0.0285	*	Yes				Interaction	24.94	< 0.0001	****	Yes				Interaction	5.527	0.1159	ns	No					Interaction	15.51	< 0.0001	****	Yes
	Row Factor	24.5	< 0.0001	****	Yes				Row Factor	52.64	< 0.0001	****	Yes				Row Factor	58.37	< 0.0001	****	Yes					Row Factor	56.83	< 0.0001	****	Yes
	Column Factor	8.009	0.0051	**	Yes				Time	8.689	< 0.0001	****	Yes				Column Factor	5.452	0.0018	**	Yes					Column Factor	11.41	< 0.0001	****	Yes
	ANOVA table	SS	DF	MS	F (DFn, DFd)	P value			ANOVA table	SS	DF	MS	F (DFn, DFd)	P value			ANOVA table	SS	DF	MS	F (DFn, DFd)	P value				ANOVA table	SS	DF	MS	F (DFn, DFd)	P value
	Interaction	3.342	12	0.2785	F (12, 110) = 2.024	P = 0.0285			Interaction	130.2	12	10.85	F (12, 230) = 41.68	P < 0.0001			Interaction	7.726	12	0.6438	F (12, 105) = 1.557	P = 0.1159				Interaction	34.73	12	2.894	F (12, 115) = 9.600	P < 0.0001
	Row Factor	6.609	3	2.203	F (3, 110) = 16.01	P < 0.0001			Row Factor	274.8	3	91.59	F (3, 230) = 351.9	P < 0.0001			Row Factor	81.58	3	27.19	F (3, 105) = 65.76	P < 0.0001				Row Factor	127.3	3	42.42	F (3, 115) = 140.7	P < 0.0001
	Column Factor	2.16	4	0.5401	F (4, 110) = 3.924	P = 0.0051			Time	45.35	4	11.34	F (4, 230) = 43.57	P < 0.0001			Column Factor	7.62	4	1.905	F (4, 105) = 4.606	P = 0.0018				Column Factor	25.55	4	6.387	F (4, 115) = 21.19	P < 0.0001
	Residual	15.14	110	0.1376					Residual	59.86	230	0.2603					Residual	43.42	105	0.4136						Residual	34.67	115	0.3015
	Dunnett's multiple comparisons test	Mean Diff.	95% CI of diff.	Significant?	Summary				Dunnett's multiple comparisons test	Mean Diff.	95% CI of diff.	Significant?	Summary				Dunnett's multiple comparisons test	Mean Diff.	95% CI of diff.	Significant?	Summary					Dunnett's multiple comparisons test	Mean Diff.	95% CI of diff.	Significant?	Summary
	EGR4								EGR4								EGR4									EGR4
0h vs 1h	Row 1 vs. Row 2	-0.1221	-0.5994 to 0.3551	No	ns			0h vs 1h	Row 1 vs. Row 2	-1.011	-1.452 to -0.5690	Yes	****			0h vs 1h	Row 1 vs. Row 2	-1.561	-2.413 to -0.7077	Yes	****				0h vs 1h	Row 1 vs. Row 2	-1.426	-2.124 to -0.7270	Yes	****
0h vs 2h	Row 1 vs. Row 3	0.0792	-0.3981 to 0.5564	No	ns			0h vs 2h	Row 1 vs. Row 3	-0.4742	-0.9606 to 0.01207	No	ns			0h vs 2h	Row 1 vs. Row 3	-0.2783	-1.131 to 0.5745	No	ns				0h vs 2h	Row 1 vs. Row 3	-0.6261	-1.325 to 0.07256	No	ns
0h vs 4h	Row 1 vs. Row 4	0.2914	-0.1858 to 0.7686	No	ns			0h vs 4h	Row 1 vs. Row 4	-0.1826	-0.6689 to 0.3037	No	ns			0h vs 4h	Row 1 vs. Row 4	0.6138	-0.2390 to 1.467	No	ns				0h vs 4h	Row 1 vs. Row 4	0.1465	-0.5807 to 0.8736	No	ns
	EGR2								EGR2								EGR2									EGR2
0h vs 1h	Row 1 vs. Row 2	-1.018	-1.496 to -0.5411	Yes	****			0h vs 1h	Row 1 vs. Row 2	-5.498	-5.939 to -5.056	Yes	****			0h vs 1h	Row 1 vs. Row 2	-1.822	-2.675 to -0.9694	Yes	****				0h vs 1h	Row 1 vs. Row 2	-1.836	-2.534 to -1.137	Yes	****
0h vs 2h	Row 1 vs. Row 3	-0.1452	-0.6225 to 0.3320	No	ns			0h vs 2h	Row 1 vs. Row 3	-0.6094	-1.096 to -0.1230	Yes	**			0h vs 2h	Row 1 vs. Row 3	-1.14	-1.992 to -0.2867	Yes	**				0h vs 2h	Row 1 vs. Row 3	-0.3711	-1.070 to 0.3275	No	ns
0h vs 4h	Row 1 vs. Row 4	0.1566	-0.3207 to 0.6338	No	ns			0h vs 4h	Row 1 vs. Row 4	-0.1926	-0.6789 to 0.2937	No	ns			0h vs 4h	Row 1 vs. Row 4	-0.006734	-0.8595 to 0.8461	No	ns				0h vs 4h	Row 1 vs. Row 4	0.1996	-0.5276 to 0.9268	No	ns
	ARC								ARC								ARC									ARC
0h vs 1h	Row 1 vs. Row 2	-0.4333	-0.9105 to 0.04394	No	ns			0h vs 1h	Row 1 vs. Row 2	-1.695	-2.137 to -1.254	Yes	****			0h vs 1h	Row 1 vs. Row 2	-1.637	-2.490 to -0.7846	Yes	****				0h vs 1h	Row 1 vs. Row 2	-0.8473	-1.546 to -0.1486	Yes	*
0h vs 2h	Row 1 vs. Row 3	0.2501	-0.2272 to 0.7273	No	ns			0h vs 2h	Row 1 vs. Row 3	-0.2174	-0.7037 to 0.2689	No	ns			0h vs 2h	Row 1 vs. Row 3	-0.2421	-1.095 to 0.6107	No	ns				0h vs 2h	Row 1 vs. Row 3	-0.252	-0.9507 to 0.4467	No	ns
0h vs 4h	Row 1 vs. Row 4	0.3769	-0.1004 to 0.8541	No	ns			0h vs 4h	Row 1 vs. Row 4	-0.05676	-0.5431 to 0.4296	No	ns			0h vs 4h	Row 1 vs. Row 4	0.102	-0.7508 to 0.9548	No	ns				0h vs 4h	Row 1 vs. Row 4	-0.01604	-0.7432 to 0.7111	No	ns
	FOS								FOS								FOS									FOS
0h vs 1h	Row 1 vs. Row 2	-0.5877	-1.065 to -0.1105	Yes	*			0h vs 1h	Row 1 vs. Row 2	-2.874	-3.316 to -2.433	Yes	****			0h vs 1h	Row 1 vs. Row 2	-2.999	-3.851 to -2.146	Yes	****				0h vs 1h	Row 1 vs. Row 2	-3.891	-4.589 to -3.192	Yes	****
0h vs 2h	Row 1 vs. Row 3	0.01228	-0.4650 to 0.4895	No	ns			0h vs 2h	Row 1 vs. Row 3	-0.6284	-1.115 to -0.1421	Yes	**			0h vs 2h	Row 1 vs. Row 3	-0.6764	-1.529 to 0.1765	No	ns				0h vs 2h	Row 1 vs. Row 3	-1.078	-1.777 to -0.3798	Yes	**
0h vs 4h	Row 1 vs. Row 4	-0.01331	-0.4906 to 0.4639	No	ns			0h vs 4h	Row 1 vs. Row 4	-0.4089	-0.8952 to 0.07740	No	ns			0h vs 4h	Row 1 vs. Row 4	-0.4728	-1.326 to 0.3800	No	ns				0h vs 4h	Row 1 vs. Row 4	0.1662	-0.5609 to 0.8934	No	ns
	FOS B								FOS B								FOS B									FOS B
0h vs 1h	Row 1 vs. Row 2	-0.2231	-0.7004 to 0.2541	No	ns			0h vs 1h	Row 1 vs. Row 2	-1.454	-1.895 to -1.012	Yes	****			0h vs 1h	Row 1 vs. Row 2	-1.869	-2.722 to -1.016	Yes	****				0h vs 1h	Row 1 vs. Row 2	-3.701	-4.400 to -3.003	Yes	****
0h vs 2h	Row 1 vs. Row 3	-0.3189	-0.7962 to 0.1583	No	ns			0h vs 2h	Row 1 vs. Row 3	-0.692	-1.178 to -0.2057	Yes	**			0h vs 2h	Row 1 vs. Row 3	-0.5404	-1.393 to 0.3124	No	ns				0h vs 2h	Row 1 vs. Row 3	-1.55	-2.248 to -0.8510	Yes	****
0h vs 4h	Row 1 vs. Row 4	-0.08087	-0.5581 to 0.3964	No	ns			0h vs 4h	Row 1 vs. Row 4	-0.2777	-0.7640 to 0.2086	No	ns			0h vs 4h	Row 1 vs. Row 4	-0.06958	-0.9224 to 0.7832	No	ns				0h vs 4h	Row 1 vs. Row 4	-0.2308	-0.9579 to 0.4964	No	ns
Column	1							Column	2							Column	3								Column	4
Row	3							Row	3							Row	3								Row	3
Treatment	Acute Saline							Treatment	Acute Cocaine							Treatment	Repeated Cocaine								Treatment	Challenge Cocaine
Structure	DS							Structure	DS							Structure	DS								Structure	DS
	Source of Variation	% of total variation	P value	P value summary	Significant?				Source of Variation	% of total variation	P value	P value summary	Significant?				Source of Variation	% of total variation	P value	P value summary	Significant?					Source of Variation	% of total variation	P value	P value summary	Significant?
	Interaction	9.455	0.0036	**	Yes				Interaction	8.466	< 0.0001	****	Yes				Interaction	25.04	< 0.0001	****	Yes					Interaction	9.679	< 0.0001	****	Yes
	Row Factor	52.37	< 0.0001	****	Yes				Row Factor	60.99	< 0.0001	****	Yes				Row Factor	58.08	< 0.0001	****	Yes					Row Factor	67.57	< 0.0001	****	Yes
	Column Factor	6.45	0.0005	***	Yes				Column Factor	3.585	< 0.0001	****	Yes				Column Factor	9.999	< 0.0001	****	Yes					Column Factor	2.692	0.0056	**	Yes
	ANOVA table	SS	DF	MS	F (DFn, DFd)	P value			ANOVA table	SS	DF	MS	F (DFn, DFd)	P value			ANOVA table	SS	DF	MS	F (DFn, DFd)	P value				ANOVA table	SS	DF	MS	F (DFn, DFd)	P value
	Interaction	7.353	12	0.6127	F (12, 110) = 2.664	P = 0.0036			Interaction	246.3	12	20.52	F (12, 230) = 6.185	P < 0.0001			Interaction	466.6	12	38.88	F (12, 105) = 28.80	P < 0.0001				Interaction	86.32	12	7.193	F (12, 115) = 4.622	P < 0.0001
	Row Factor	40.73	3	13.58	F (3, 110) = 59.02	P < 0.0001			Row Factor	1774	3	591.4	F (3, 230) = 178.2	P < 0.0001			Row Factor	1082	3	360.7	F (3, 105) = 267.2	P < 0.0001				Row Factor	602.6	3	200.9	F (3, 115) = 129.1	P < 0.0001
	Column Factor	5.016	4	1.254	F (4, 110) = 5.452	P = 0.0005			Column Factor	104.3	4	26.07	F (4, 230) = 7.857	P < 0.0001			Column Factor	186.3	4	46.58	F (4, 105) = 34.50	P < 0.0001				Column Factor	24	4	6.001	F (4, 115) = 3.856	P = 0.0056
	Residual	25.3	110	0.23					Residual	763.1	230	3.318					Residual	141.8	105	1.35						Residual	179	115	1.556
	EGR4								Dunnett's multiple comparisons test	Mean Diff.	95% CI of diff.	Significant?	Summary				Dunnett's multiple comparisons test	Mean Diff.	95% CI of diff.	Significant?	Summary					Dunnett's multiple comparisons test	Mean Diff.	95% CI of diff.	Significant?	Summary
0h vs 1h	Row 1 vs. Row 2	-1.389	-2.006 to -0.7722	Yes	****
0h vs 2h	Row 1 vs. Row 3	-0.4871	-1.104 to 0.1298	No	ns				EGR4								EGR4									EGR4
0h vs 4h	Row 1 vs. Row 4	0.1988	-0.4182 to 0.8158	No	ns			0h vs 1h	Row 1 vs. Row 2	-3.633	-5.210 to -2.057	Yes	****			0h vs 1h	Row 1 vs. Row 2	-2.042	-3.583 to -0.5010	Yes	**				0h vs 1h	Row 1 vs. Row 2	-4.998	-6.586 to -3.411	Yes	****
								0h vs 2h	Row 1 vs. Row 3	-1.668	-3.404 to 0.06882	No	ns			0h vs 2h	Row 1 vs. Row 3	-0.9591	-2.500 to 0.5819	No	ns				0h vs 2h	Row 1 vs. Row 3	-1.835	-3.422 to -0.2472	Yes	*
	EGR2							0h vs 4h	Row 1 vs. Row 4	-0.08858	-1.825 to 1.648	No	ns			0h vs 4h	Row 1 vs. Row 4	0.1779	-1.363 to 1.719	No	ns				0h vs 4h	Row 1 vs. Row 4	-0.5333	-2.185 to 1.119	No	ns
0h vs 1h	Row 1 vs. Row 2	-1.66	-2.277 to -1.043	Yes	****
0h vs 2h	Row 1 vs. Row 3	-0.1116	-0.7286 to 0.5053	No	ns				EGR2								EGR2									EGR2
0h vs 4h	Row 1 vs. Row 4	0.587	-0.03003 to 1.204	No	ns			0h vs 1h	Row 1 vs. Row 2	-9.484	-11.06 to -7.908	Yes	****			0h vs 1h	Row 1 vs. Row 2	-12.52	-14.06 to -10.98	Yes	****				0h vs 1h	Row 1 vs. Row 2	-5.385	-6.973 to -3.798	Yes	****
								0h vs 2h	Row 1 vs. Row 3	-2.65	-4.387 to -0.9139	Yes	**			0h vs 2h	Row 1 vs. Row 3	-3.063	-4.604 to -1.522	Yes	****				0h vs 2h	Row 1 vs. Row 3	-1.192	-2.779 to 0.3954	No	ns
	ARC							0h vs 4h	Row 1 vs. Row 4	-0.2578	-1.994 to 1.479	No	ns			0h vs 4h	Row 1 vs. Row 4	-0.3429	-1.884 to 1.198	No	ns				0h vs 4h	Row 1 vs. Row 4	0.1166	-1.536 to 1.769	No	ns
0h vs 1h	Row 1 vs. Row 2	-1.343	-1.960 to -0.7258	Yes	****
0h vs 2h	Row 1 vs. Row 3	0.2117	-0.4053 to 0.8287	No	ns				ARC								ARC									ARC
0h vs 4h	Row 1 vs. Row 4	0.3783	-0.2387 to 0.9953	No	ns			0h vs 1h	Row 1 vs. Row 2	-6.126	-7.702 to -4.550	Yes	****			0h vs 1h	Row 1 vs. Row 2	-6.981	-8.521 to -5.440	Yes	****				0h vs 1h	Row 1 vs. Row 2	-3.762	-5.350 to -2.175	Yes	****
								0h vs 2h	Row 1 vs. Row 3	-1.464	-3.200 to 0.2725	No	ns			0h vs 2h	Row 1 vs. Row 3	-1.948	-3.489 to -0.4067	Yes	**				0h vs 2h	Row 1 vs. Row 3	-0.7563	-2.344 to 0.8310	No	ns
	FOS							0h vs 4h	Row 1 vs. Row 4	-0.2619	-1.998 to 1.474	No	ns			0h vs 4h	Row 1 vs. Row 4	-0.4853	-2.026 to 1.056	No	ns				0h vs 4h	Row 1 vs. Row 4	0.08597	-1.566 to 1.738	No	ns
0h vs 1h	Row 1 vs. Row 2	-1.424	-2.041 to -0.8075	Yes	****
0h vs 2h	Row 1 vs. Row 3	-0.1315	-0.7485 to 0.4854	No	ns				FOS								FOS									FOS
0h vs 4h	Row 1 vs. Row 4	0.1666	-0.4504 to 0.7835	No	ns			0h vs 1h	Row 1 vs. Row 2	-8.079	-9.655 to -6.503	Yes	****			0h vs 1h	Row 1 vs. Row 2	-12.39	-13.93 to -10.85	Yes	****				0h vs 1h	Row 1 vs. Row 2	-7.375	-8.963 to -5.788	Yes	****
								0h vs 2h	Row 1 vs. Row 3	-1.076	-2.812 to 0.6608	No	ns			0h vs 2h	Row 1 vs. Row 3	-0.8514	-2.392 to 0.6895	No	ns				0h vs 2h	Row 1 vs. Row 3	-0.3311	-1.918 to 1.256	No	ns
	FOS B							0h vs 4h	Row 1 vs. Row 4	-0.1874	-1.924 to 1.549	No	ns			0h vs 4h	Row 1 vs. Row 4	0.1232	-1.418 to 1.664	No	ns				0h vs 4h	Row 1 vs. Row 4	0.4469	-1.205 to 2.099	No	ns
0h vs 1h	Row 1 vs. Row 2	-0.1534	-0.7704 to 0.4636	No	ns
0h vs 2h	Row 1 vs. Row 3	0.2183	-0.3987 to 0.8353	No	ns				FOS B								FOS B									FOS B
0h vs 4h	Row 1 vs. Row 4	0.3943	-0.2226 to 1.011	No	ns			0h vs 1h	Row 1 vs. Row 2	-4.174	-5.750 to -2.598	Yes	****			0h vs 1h	Row 1 vs. Row 2	-2.745	-4.286 to -1.204	Yes	***				0h vs 1h	Row 1 vs. Row 2	-4.785	-6.373 to -3.198	Yes	****
								0h vs 2h	Row 1 vs. Row 3	-1.18	-2.917 to 0.5561	No	ns			0h vs 2h	Row 1 vs. Row 3	-2.062	-3.603 to -0.5209	Yes	**				0h vs 2h	Row 1 vs. Row 3	-3.715	-5.303 to -2.128	Yes	****
								0h vs 4h	Row 1 vs. Row 4	-0.349	-2.085 to 1.387	No	ns			0h vs 4h	Row 1 vs. Row 4	-0.6225	-2.163 to 0.9184	No	ns				0h vs 4h	Row 1 vs. Row 4	-1.583	-3.235 to 0.06960	No	ns
Column	1							Column	2							Column	3								Column	4
								Row	4							Row	4								Row	4
								Treatment	Acute Cocaine							Treatment	Repeated Cocaine								Treatment	Challenge Cocaine
								Structure	Amy							Structure	Amy								Structure	Amy
									Source of Variation	% of total variation	P value	P value summary	Significant?					Source of Variation	% of total variation	P value	P value summary	Significant?					Source of Variation	% of total variation	P value	P value summary	Significant?
									Interaction	8.213	0.0668	ns	No					Interaction	7.523	0.4614	ns	No					Interaction	14.41	< 0.0001	****	Yes
									Row Factor	49.54	< 0.0001	****	Yes					Row Factor	15.9	< 0.0001	****	Yes					Row Factor	58.42	< 0.0001	****	Yes
									Column Factor	1.374	0.4792	ns	No					Column Factor	10.9	0.0029	**	Yes					Column Factor	11.6	< 0.0001	****	Yes
									ANOVA table	SS	DF	MS	F (DFn, DFd)	P value				ANOVA table	SS	DF	MS	F (DFn, DFd)	P value				ANOVA table	SS	DF	MS	F (DFn, DFd)	P value
									Interaction	10.55	12	0.8795	F (12, 100) = 1.753	P = 0.0668				Interaction	6.287	12	0.5239	F (12, 105) = 0.9922	P = 0.4614				Interaction	8.868	12	0.739	F (12, 55) = 4.785	P < 0.0001
									Row Factor	63.66	3	21.22	F (3, 100) = 42.29	P < 0.0001				Row Factor	13.29	3	4.429	F (3, 105) = 8.388	P < 0.0001				Row Factor	35.94	3	11.98	F (3, 55) = 77.57	P < 0.0001
									Column Factor	1.765	4	0.4412	F (4, 100) = 0.8793	P = 0.4792				Column Factor	9.112	4	2.278	F (4, 105) = 4.314	P = 0.0029				Column Factor	7.139	4	1.785	F (4, 55) = 11.56	P < 0.0001
									Residual	50.18	100	0.5018						Residual	55.44	105	0.528						Residual	8.494	55	0.1544
									Dunnett's multiple comparisons test	Mean Diff.	95% CI of diff.	Significant?	Summary				Dunnett's multiple comparisons test	Mean Diff.	95% CI of diff.	Significant?	Summary					Dunnett's multiple comparisons test	Mean Diff.	95% CI of diff.	Significant?	Summary
									EGR4								EGR4									EGR4
								0h vs 1h	Row 1 vs. Row 2	-1.481	-2.326 to -0.6357	Yes	***			0h vs 1h	Row 1 vs. Row 2	-0.1344	-1.098 to 0.8293	No	ns				0h vs 1h	Row 1 vs. Row 2	-1.227	-1.952 to -0.5022	Yes	***
								0h vs 2h	Row 1 vs. Row 3	-0.8008	-1.836 to 0.2340	No	ns			0h vs 2h	Row 1 vs. Row 3	-0.09056	-1.054 to 0.8731	No	ns				0h vs 2h	Row 1 vs. Row 3	-0.9629	-1.688 to -0.2378	Yes	**
								0h vs 4h	Row 1 vs. Row 4	0.08175	-0.9530 to 1.117	No	ns			0h vs 4h	Row 1 vs. Row 4	0.2539	-0.7097 to 1.218	No	ns				0h vs 4h	Row 1 vs. Row 4	-0.6815	-1.407 to 0.04359	No	ns
									EGR2								EGR2									EGR2
								0h vs 1h	Row 1 vs. Row 2	-2.627	-3.472 to -1.782	Yes	****			0h vs 1h	Row 1 vs. Row 2	-1.802	-2.766 to -0.8386	Yes	****				0h vs 1h	Row 1 vs. Row 2	-3.292	-4.017 to -2.567	Yes	****
								0h vs 2h	Row 1 vs. Row 3	-0.6076	-1.642 to 0.4272	No	ns			0h vs 2h	Row 1 vs. Row 3	-0.6201	-1.584 to 0.3435	No	ns				0h vs 2h	Row 1 vs. Row 3	-1.814	-2.539 to -1.089	Yes	****
								0h vs 4h	Row 1 vs. Row 4	0.05114	-0.9836 to 1.086	No	ns			0h vs 4h	Row 1 vs. Row 4	-0.1971	-1.161 to 0.7665	No	ns				0h vs 4h	Row 1 vs. Row 4	-0.6671	-1.392 to 0.05799	No	ns
									ARC								ARC									ARC
								0h vs 1h	Row 1 vs. Row 2	-1.563	-2.408 to -0.7186	Yes	****			0h vs 1h	Row 1 vs. Row 2	-0.732	-1.696 to 0.2316	No	ns				0h vs 1h	Row 1 vs. Row 2	-1.464	-2.189 to -0.7390	Yes	****
								0h vs 2h	Row 1 vs. Row 3	-0.6541	-1.689 to 0.3807	No	ns			0h vs 2h	Row 1 vs. Row 3	-0.4618	-1.425 to 0.5018	No	ns				0h vs 2h	Row 1 vs. Row 3	-0.7986	-1.524 to -0.07355	Yes	*
								0h vs 4h	Row 1 vs. Row 4	0.05925	-0.9755 to 1.094	No	ns			0h vs 4h	Row 1 vs. Row 4	0.1409	-0.8228 to 1.105	No	ns				0h vs 4h	Row 1 vs. Row 4	-0.2329	-0.9580 to 0.4922	No	ns
									FOS								FOS									FOS
								0h vs 1h	Row 1 vs. Row 2	-1.664	-2.509 to -0.8195	Yes	****			0h vs 1h	Row 1 vs. Row 2	-0.8529	-1.817 to 0.1108	No	ns				0h vs 1h	Row 1 vs. Row 2	-2.303	-3.028 to -1.578	Yes	****
								0h vs 2h	Row 1 vs. Row 3	-0.4322	-1.467 to 0.6026	No	ns			0h vs 2h	Row 1 vs. Row 3	-0.4618	-1.425 to 0.5019	No	ns				0h vs 2h	Row 1 vs. Row 3	-1.535	-2.260 to -0.8097	Yes	****
								0h vs 4h	Row 1 vs. Row 4	0.1175	-0.9173 to 1.152	No	ns			0h vs 4h	Row 1 vs. Row 4	0.05794	-0.9057 to 1.022	No	ns				0h vs 4h	Row 1 vs. Row 4	-0.4537	-1.179 to 0.2714	No	ns
									FOS B								FOS B									FOS B
								0h vs 1h	Row 1 vs. Row 2	-0.8092	-1.654 to 0.03570	No	ns			0h vs 1h	Row 1 vs. Row 2	-0.2614	-1.225 to 0.7023	No	ns				0h vs 1h	Row 1 vs. Row 2	-1.246	-1.971 to -0.5212	Yes	***
								0h vs 2h	Row 1 vs. Row 3	-0.5856	-1.620 to 0.4491	No	ns			0h vs 2h	Row 1 vs. Row 3	-0.2158	-1.179 to 0.7478	No	ns				0h vs 2h	Row 1 vs. Row 3	-0.9081	-1.633 to -0.1830	Yes	*
								0h vs 4h	Row 1 vs. Row 4	-0.3167	-1.352 to 0.7180	No	ns			0h vs 4h	Row 1 vs. Row 4	0.06812	-0.8955 to 1.032	No	ns				0h vs 4h	Row 1 vs. Row 4	-0.8132	-1.538 to -0.08808	Yes	*
Column	1							Column	2							Column	3								Column	4
								Row	5							Row	5								Row	5
								Treatment	Acute Cocaine							Treatment	Repeated Cocaine								Treatment	Challenge Cocaine
								Structure	LH							Structure	LH								Structure	LH
																										Source of Variation	% of total variation	P value	P value summary	Significant?
									Source of Variation	% of total variation	P value	P value summary	Significant?				Source of Variation	% of total variation	P value	P value summary	Significant?					Interaction	22.97	< 0.0001	****	Yes
									Interaction	19.19	0.0016	**	Yes				Interaction	21.1	< 0.0001	****	Yes					Row Factor	41.26	< 0.0001	****	Yes
									Row Factor	11.49	0.0002	***	Yes				Row Factor	29.79	< 0.0001	****	Yes					Column Factor	15.91	< 0.0001	****	Yes
									Column Factor	19.61	< 0.0001	****	Yes				Column Factor	21.13	< 0.0001	****	Yes
																										ANOVA table	SS	DF	MS	F (DFn, DFd)	P value
									ANOVA table	SS	DF	MS	F (DFn, DFd)	P value			ANOVA table	SS	DF	MS	F (DFn, DFd)	P value				Interaction	11.84	12	0.9868	F (12, 55) = 6.027	P < 0.0001
									Interaction	14.08	12	1.173	F (12, 100) = 2.931	P = 0.0016			Interaction	33.18	12	2.765	F (12, 105) = 6.244	P < 0.0001				Row Factor	21.27	3	7.089	F (3, 55) = 43.30	P < 0.0001
									Row Factor	8.432	3	2.811	F (3, 100) = 7.021	P = 0.0002			Row Factor	46.85	3	15.62	F (3, 105) = 35.26	P < 0.0001				Column Factor	8.201	4	2.05	F (4, 55) = 12.52	P < 0.0001
									Column Factor	14.39	4	3.596	F (4, 100) = 8.984	P < 0.0001			Column Factor	33.23	4	8.308	F (4, 105) = 18.76	P < 0.0001				Residual	9.005	55	0.1637
									Residual	40.03	100	0.4003					Residual	46.5	105	0.4428
																	Dunnett's multiple comparisons test	Mean Diff.	95% CI of diff.	Significant?	Summary					Dunnett's multiple comparisons test	Mean Diff.	95% CI of diff.	Significant?	Summary
									EGR4								EGR4									EGR4
								0h vs 1h	Row 1 vs. Row 2	-0.1892	-0.9438 to 0.5654	No	ns			0h vs 1h	Row 1 vs. Row 2	-1.399	-2.282 to -0.5168	Yes	***				0h vs 1h	Row 1 vs. Row 2	-0.9189	-1.665 to -0.1723	Yes	*
								0h vs 2h	Row 1 vs. Row 3	-0.6278	-1.552 to 0.2964	No	ns			0h vs 2h	Row 1 vs. Row 3	-0.4063	-1.289 to 0.4762	No	ns				0h vs 2h	Row 1 vs. Row 3	-0.3518	-1.098 to 0.3948	No	ns
								0h vs 4h	Row 1 vs. Row 4	-1.011	-1.935 to -0.08691	Yes	*			0h vs 4h	Row 1 vs. Row 4	-0.9168	-1.799 to -0.03428	Yes	*				0h vs 4h	Row 1 vs. Row 4	0.2561	-0.4905 to 1.003	No	ns
									EGR2								EGR2									EGR2
								0h vs 1h	Row 1 vs. Row 2	-1.252	-2.007 to -0.4973	Yes	***			0h vs 1h	Row 1 vs. Row 2	-3.256	-4.139 to -2.374	Yes	****				0h vs 1h	Row 1 vs. Row 2	-2.472	-3.219 to -1.725	Yes	****
								0h vs 2h	Row 1 vs. Row 3	0.1098	-0.8144 to 1.034	No	ns			0h vs 2h	Row 1 vs. Row 3	-1.867	-2.750 to -0.9847	Yes	****				0h vs 2h	Row 1 vs. Row 3	-0.1755	-0.9220 to 0.5711	No	ns
								0h vs 4h	Row 1 vs. Row 4	0.02992	-0.8943 to 0.9541	No	ns			0h vs 4h	Row 1 vs. Row 4	-0.5247	-1.407 to 0.3578	No	ns				0h vs 4h	Row 1 vs. Row 4	0.08696	-0.6596 to 0.8335	No	ns
									ARC								ARC									ARC
								0h vs 1h	Row 1 vs. Row 2	0.106	-0.6486 to 0.8607	No	ns			0h vs 1h	Row 1 vs. Row 2	-0.06929	-0.9518 to 0.8132	No	ns				0h vs 1h	Row 1 vs. Row 2	-0.4305	-1.177 to 0.3161	No	ns
								0h vs 2h	Row 1 vs. Row 3	0.6675	-0.2567 to 1.592	No	ns			0h vs 2h	Row 1 vs. Row 3	0.06702	-0.8155 to 0.9495	No	ns				0h vs 2h	Row 1 vs. Row 3	-0.05751	-0.8041 to 0.6891	No	ns
								0h vs 4h	Row 1 vs. Row 4	0.26	-0.6642 to 1.184	No	ns			0h vs 4h	Row 1 vs. Row 4	0.07177	-0.8107 to 0.9542	No	ns				0h vs 4h	Row 1 vs. Row 4	0.04502	-0.7016 to 0.7916	No	ns
									FOS								FOS									FOS
								0h vs 1h	Row 1 vs. Row 2	-0.296	-1.051 to 0.4587	No	ns			0h vs 1h	Row 1 vs. Row 2	-2.922	-3.804 to -2.039	Yes	****				0h vs 1h	Row 1 vs. Row 2	-2.098	-2.844 to -1.351	Yes	****
								0h vs 2h	Row 1 vs. Row 3	0.9399	0.01570 to 1.864	Yes	*			0h vs 2h	Row 1 vs. Row 3	-1.316	-2.199 to -0.4340	Yes	**				0h vs 2h	Row 1 vs. Row 3	-0.6816	-1.428 to 0.06502	No	ns
								0h vs 4h	Row 1 vs. Row 4	0.6213	-0.3029 to 1.546	No	ns			0h vs 4h	Row 1 vs. Row 4	-0.4603	-1.343 to 0.4222	No	ns				0h vs 4h	Row 1 vs. Row 4	0.04861	-0.6980 to 0.7952	No	ns
									FOS B								FOS B									FOS B
								0h vs 1h	Row 1 vs. Row 2	-0.2296	-0.9842 to 0.5250	No	ns			0h vs 1h	Row 1 vs. Row 2	-0.6518	-1.534 to 0.2306	No	ns				0h vs 1h	Row 1 vs. Row 2	0.03071	-0.7159 to 0.7773	No	ns
								0h vs 2h	Row 1 vs. Row 3	0.8146	-0.1096 to 1.739	No	ns			0h vs 2h	Row 1 vs. Row 3	-0.4246	-1.307 to 0.4578	No	ns				0h vs 2h	Row 1 vs. Row 3	0.205	-0.5415 to 0.9516	No	ns
								0h vs 4h	Row 1 vs. Row 4	0.6202	-0.3041 to 1.544	No	ns			0h vs 4h	Row 1 vs. Row 4	-0.4374	-1.320 to 0.4451	No	ns				0h vs 4h	Row 1 vs. Row 4	0.4102	-0.3363 to 1.157	No	ns
Column	1							Column	2							Column	3								Column	4
								Row	6							Row	6								Row	6
								Treatment	Acute Cocaine							Treatment	Repeated Cocaine								Treatment	Challenge Cocaine
								Structure	Hipp							Structure	Hipp								Structure	Hipp
									Source of Variation	% of total variation	P value	P value summary	Significant?				Source of Variation	% of total variation	P value	P value summary	Significant?					Source of Variation	% of total variation	P value	P value summary	Significant?
									Interaction	11.09	0.0126	*	Yes				Interaction	14.77	< 0.0001	****	Yes					Interaction	28.16	0.0061	**	Yes
									Row Factor	44.31	< 0.0001	****	Yes				Row Factor	43.78	< 0.0001	****	Yes					Row Factor	16.99	0.0007	***	Yes
									Column Factor	2.419	0.2071	ns	No				Column Factor	13.35	< 0.0001	****	Yes					Column Factor	6.198	0.1448	ns	No
									ANOVA table	SS	DF	MS	F (DFn, DFd)	P value			ANOVA table	SS	DF	MS	F (DFn, DFd)	P value				ANOVA table	SS	DF	MS	F (DFn, DFd)	P value
									Interaction	4.144	12	0.3454	F (12, 100) = 2.296	P = 0.0126			Interaction	12.61	12	1.051	F (12, 105) = 4.443	P < 0.0001				Interaction	7.076	12	0.5897	F (12, 55) = 2.705	P = 0.0061
									Row Factor	16.56	3	5.521	F (3, 100) = 36.71	P < 0.0001			Row Factor	37.37	3	12.46	F (3, 105) = 52.68	P < 0.0001				Row Factor	4.269	3	1.423	F (3, 55) = 6.527	P = 0.0007
									Column Factor	0.9042	4	0.226	F (4, 100) = 1.503	P = 0.2071			Column Factor	11.39	4	2.848	F (4, 105) = 12.04	P < 0.0001				Column Factor	1.557	4	0.3893	F (4, 55) = 1.786	P = 0.1448
									Residual	15.04	100	0.1504					Residual	24.83	105	0.2365						Residual	11.99	55	0.218
									Dunnett's multiple comparisons test	Mean Diff.	95% CI of diff.	Significant?	Summary				Dunnett's multiple comparisons test	Mean Diff.	95% CI of diff.	Significant?	Summary					Dunnett's multiple comparisons test	Mean Diff.	95% CI of diff.	Significant?	Summary
									EGR4								EGR4									EGR4
								0h vs 1h	Row 1 vs. Row 2	-0.6204	-1.083 to -0.1578	Yes	**			0h vs 1h	Row 1 vs. Row 2	-0.5804	-1.225 to 0.06446	No	ns				0h vs 1h	Row 1 vs. Row 2	-0.5136	-1.375 to 0.3479	No	ns
								0h vs 2h	Row 1 vs. Row 3	-0.2141	-0.7807 to 0.3524	No	ns			0h vs 2h	Row 1 vs. Row 3	-0.6008	-1.246 to 0.04403	No	ns				0h vs 2h	Row 1 vs. Row 3	-0.1518	-1.013 to 0.7096	No	ns
								0h vs 4h	Row 1 vs. Row 4	0.1012	-0.4653 to 0.6678	No	ns			0h vs 4h	Row 1 vs. Row 4	0.3935	-0.2514 to 1.038	No	ns				0h vs 4h	Row 1 vs. Row 4	-0.07659	-0.9381 to 0.7849	No	ns
									EGR2								EGR2									EGR2
								0h vs 1h	Row 1 vs. Row 2	-0.9071	-1.370 to -0.4445	Yes	****			0h vs 1h	Row 1 vs. Row 2	-1.864	-2.509 to -1.219	Yes	****				0h vs 1h	Row 1 vs. Row 2	-0.8989	-1.760 to -0.03739	Yes	*
								0h vs 2h	Row 1 vs. Row 3	0.04885	-0.5177 to 0.6154	No	ns			0h vs 2h	Row 1 vs. Row 3	-1.939	-2.583 to -1.294	Yes	****				0h vs 2h	Row 1 vs. Row 3	-0.236	-1.098 to 0.6254	No	ns
								0h vs 4h	Row 1 vs. Row 4	-0.1241	-0.6907 to 0.4424	No	ns			0h vs 4h	Row 1 vs. Row 4	0.2165	-0.4283 to 0.8614	No	ns				0h vs 4h	Row 1 vs. Row 4	0.1262	-0.7352 to 0.9877	No	ns
									ARC								ARC									ARC
								0h vs 1h	Row 1 vs. Row 2	-0.7771	-1.240 to -0.3145	Yes	***			0h vs 1h	Row 1 vs. Row 2	-0.8608	-1.506 to -0.2159	Yes	**				0h vs 1h	Row 1 vs. Row 2	-0.625	-1.486 to 0.2365	No	ns
								0h vs 2h	Row 1 vs. Row 3	0.08963	-0.4769 to 0.6562	No	ns			0h vs 2h	Row 1 vs. Row 3	-0.4685	-1.113 to 0.1764	No	ns				0h vs 2h	Row 1 vs. Row 3	0.04431	-0.8172 to 0.9058	No	ns
								0h vs 4h	Row 1 vs. Row 4	0.1259	-0.4406 to 0.6924	No	ns			0h vs 4h	Row 1 vs. Row 4	0.1929	-0.4520 to 0.8377	No	ns				0h vs 4h	Row 1 vs. Row 4	0.1916	-0.6699 to 1.053	No	ns
									FOS								FOS									FOS
								0h vs 1h	Row 1 vs. Row 2	-1.372	-1.834 to -0.9093	Yes	****			0h vs 1h	Row 1 vs. Row 2	-1.789	-2.434 to -1.144	Yes	****				0h vs 1h	Row 1 vs. Row 2	-1.059	-1.921 to -0.1977	Yes	*
								0h vs 2h	Row 1 vs. Row 3	-0.1909	-0.7574 to 0.3757	No	ns			0h vs 2h	Row 1 vs. Row 3	-0.9587	-1.604 to -0.3138	Yes	**				0h vs 2h	Row 1 vs. Row 3	-0.3968	-1.258 to 0.4646	No	ns
								0h vs 4h	Row 1 vs. Row 4	0.1552	-0.4113 to 0.7217	No	ns			0h vs 4h	Row 1 vs. Row 4	0.1664	-0.4785 to 0.8113	No	ns				0h vs 4h	Row 1 vs. Row 4	-0.1469	-1.008 to 0.7146	No	ns
									FOS B								FOS B									FOS B
								0h vs 1h	Row 1 vs. Row 2	-0.3427	-0.8052 to 0.1199	No	ns			0h vs 1h	Row 1 vs. Row 2	-0.2021	-0.8470 to 0.4428	No	ns				0h vs 1h	Row 1 vs. Row 2	-0.2535	-1.115 to 0.6080	No	ns
								0h vs 2h	Row 1 vs. Row 3	-0.2018	-0.7684 to 0.3647	No	ns			0h vs 2h	Row 1 vs. Row 3	-0.3796	-1.025 to 0.2652	No	ns				0h vs 2h	Row 1 vs. Row 3	-0.3256	-1.187 to 0.5359	No	ns
								0h vs 4h	Row 1 vs. Row 4	-0.1757	-0.7422 to 0.3908	No	ns			0h vs 4h	Row 1 vs. Row 4	0.2096	-0.4353 to 0.8545	No	ns				0h vs 4h	Row 1 vs. Row 4	-1.395	-2.257 to -0.5337	Yes	***
Column	1							Column	2							Column	3								Column	4
								Row	7							Row	7								Row	7
								Treatment	Acute Cocaine							Treatment	Repeated Cocaine								Treatment	Challenge Cocaine
								Structure	VTA							Structure	VTA								Structure	VTA
									Source of Variation	% of total variation	P value	P value summary	Significant?				Source of Variation	% of total variation	P value	P value summary	Significant?					Source of Variation	% of total variation	P value	P value summary	Significant?
									Interaction	21.79	0.1224	ns	No				Interaction	22.01	0.0003	***	Yes					Interaction	28.76	< 0.0001	****	Yes
									Row Factor	13.06	0.0151	*	Yes				Row Factor	54.73	< 0.0001	****	Yes					Row Factor	39.61	< 0.0001	****	Yes
									Column Factor	6.424	0.243	ns	No				Column Factor	17.12	< 0.0001	****	Yes					Column Factor	12.16	< 0.0001	****	Yes
									ANOVA table	SS	DF	MS	F (DFn, DFd)	P value			ANOVA table	SS	DF	MS	F (DFn, DFd)	P value				ANOVA table	SS	DF	MS	F (DFn, DFd)	P value
									Interaction	25.25	12	2.104	F (12, 50) = 1.599	P = 0.1224			Interaction	29.33	12	2.444	F (12, 25) = 5.022	P = 0.0003				Interaction	15.43	12	1.286	F (12, 55) = 7.502	P < 0.0001
									Row Factor	15.13	3	5.042	F (3, 50) = 3.831	P = 0.0151			Row Factor	72.92	3	24.31	F (3, 25) = 49.94	P < 0.0001				Row Factor	21.25	3	7.082	F (3, 55) = 41.33	P < 0.0001
									Column Factor	7.442	4	1.86	F (4, 50) = 1.414	P = 0.2430			Column Factor	22.81	4	5.703	F (4, 25) = 11.72	P < 0.0001				Column Factor	6.522	4	1.631	F (4, 55) = 9.515	P < 0.0001
									Residual	65.8	50	1.316					Residual	12.17	25	0.4867						Residual	9.425	55	0.1714
									Dunnett's multiple comparisons test	Mean Diff.	95% CI of diff.	Significant?	Summary				Dunnett's multiple comparisons test	Mean Diff.	95% CI of diff.	Significant?	Summary					Dunnett's multiple comparisons test	Mean Diff.	95% CI of diff.	Significant?	Summary
									EGR4								EGR4									EGR4
								0h vs 1h	Row 1 vs. Row 2	-3.363	-5.329 to -1.398	Yes	***			0h vs 1h	Row 1 vs. Row 2	-1.396	-2.989 to 0.1959	No	ns				0h vs 1h	Row 1 vs. Row 2	-1.037	-1.801 to -0.2737	Yes	**
								0h vs 2h	Row 1 vs. Row 3	-0.5497	-2.672 to 1.573	No	ns			0h vs 2h	Row 1 vs. Row 3	0.02288	-1.569 to 1.615	No	ns				0h vs 2h	Row 1 vs. Row 3	-0.2405	-1.004 to 0.5233	No	ns
								0h vs 4h	Row 1 vs. Row 4	-0.03041	-2.153 to 2.092	No	ns			0h vs 4h	Row 1 vs. Row 4	0.4811	-1.111 to 2.073	No	ns				0h vs 4h	Row 1 vs. Row 4	0.2487	-0.5151 to 1.012	No	ns
									EGR2								EGR2									EGR2
								0h vs 1h	Row 1 vs. Row 2	-1.645	-3.610 to 0.3202	No	ns			0h vs 1h	Row 1 vs. Row 2	-6.232	-7.824 to -4.639	Yes	****				0h vs 1h	Row 1 vs. Row 2	-2.416	-3.180 to -1.652	Yes	****
								0h vs 2h	Row 1 vs. Row 3	-0.4341	-2.557 to 1.688	No	ns			0h vs 2h	Row 1 vs. Row 3	-0.4901	-2.082 to 1.102	No	ns				0h vs 2h	Row 1 vs. Row 3	-0.8612	-1.625 to -0.09739	Yes	*
								0h vs 4h	Row 1 vs. Row 4	0.2741	-1.849 to 2.397	No	ns			0h vs 4h	Row 1 vs. Row 4	-0.01338	-1.606 to 1.579	No	ns				0h vs 4h	Row 1 vs. Row 4	0.1115	-0.6523 to 0.8753	No	ns
									ARC								ARC									ARC
								0h vs 1h	Row 1 vs. Row 2	-0.1533	-2.119 to 1.812	No	ns			0h vs 1h	Row 1 vs. Row 2	-1.099	-2.691 to 0.4931	No	ns				0h vs 1h	Row 1 vs. Row 2	-0.3195	-1.083 to 0.4443	No	ns
								0h vs 2h	Row 1 vs. Row 3	-0.07618	-2.199 to 2.046	No	ns			0h vs 2h	Row 1 vs. Row 3	-0.06384	-1.656 to 1.528	No	ns				0h vs 2h	Row 1 vs. Row 3	-0.2155	-0.9793 to 0.5483	No	ns
								0h vs 4h	Row 1 vs. Row 4	-0.13	-2.253 to 1.993	No	ns			0h vs 4h	Row 1 vs. Row 4	0.2127	-1.379 to 1.805	No	ns				0h vs 4h	Row 1 vs. Row 4	0.2675	-0.4963 to 1.031	No	ns
									FOS								FOS									FOS
								0h vs 1h	Row 1 vs. Row 2	-0.571	-2.536 to 1.394	No	ns			0h vs 1h	Row 1 vs. Row 2	-4.65	-6.242 to -3.058	Yes	****				0h vs 1h	Row 1 vs. Row 2	-2.396	-3.160 to -1.633	Yes	****
								0h vs 2h	Row 1 vs. Row 3	-0.4513	-2.574 to 1.671	No	ns			0h vs 2h	Row 1 vs. Row 3	-2.032	-3.624 to -0.4396	Yes	*				0h vs 2h	Row 1 vs. Row 3	-0.9045	-1.668 to -0.1407	Yes	*
								0h vs 4h	Row 1 vs. Row 4	0.1828	-1.940 to 2.305	No	ns			0h vs 4h	Row 1 vs. Row 4	-0.3518	-1.944 to 1.240	No	ns				0h vs 4h	Row 1 vs. Row 4	0.1315	-0.6323 to 0.8953	No	ns
									FOS B								FOS B									FOS B
								0h vs 1h	Row 1 vs. Row 2	0.3105	-1.655 to 2.276	No	ns			0h vs 1h	Row 1 vs. Row 2	-2.253	-3.845 to -0.6607	Yes	**				0h vs 1h	Row 1 vs. Row 2	-0.08708	-0.8509 to 0.6767	No	ns
								0h vs 2h	Row 1 vs. Row 3	-0.5115	-2.634 to 1.611	No	ns			0h vs 2h	Row 1 vs. Row 3	-0.3692	-1.961 to 1.223	No	ns				0h vs 2h	Row 1 vs. Row 3	-0.6027	-1.366 to 0.1611	No	ns
								0h vs 4h	Row 1 vs. Row 4	-0.2312	-2.354 to 1.891	No	ns			0h vs 4h	Row 1 vs. Row 4	0.3511	-1.241 to 1.943	No	ns				0h vs 4h	Row 1 vs. Row 4	-0.4768	-1.241 to 0.2870	No	ns

## Sheet: T2 Cocaine 2-way ANOVA
	2-way ANOVA followed by Tukey's post hoc multiple comparison test
	no data provided for insignificant comparisons in Tukey's test
	Factor 1 (row): repetition (acute vs. repeated)
	Factor 2 (column): cocaine vs saline control
Column	A										Column	B										Column	C										Column	D											Column	E
Row	1										Row	1										Row	1										Row	1											Row	1
Treatment	Cocaine										Treatment	Cocaine										Treatment	Cocaine										Treatment	Cocaine											Treatment	Cocaine
Gene	Arc	Source of Variation	% of total variation	P value	P value summary	Significant?					Gene	Egr2	Source of Variation	% of total variation	P value	P value summary	Significant?					Gene	Egr4	Source of Variation	% of total variation	P value	P value summary	Significant?					Gene	Fos	Source of Variation	% of total variation	P value	P value summary	Significant?						Gene	FosB	Source of Variation	% of total variation	P value
Structure	LCtx	Interaction	0.07285	0.8701	ns	No					Structure	LCtx	Interaction	10.67	0.0169	*	Yes					Structure	LCtx	Interaction	3.307	0.2964	ns	No					Structure	LCtx	Interaction	10.85	0.028	*	Yes						Structure	LCtx	Interaction	7.064	0.1429
		Row Factor	19.58	0.0113	*	Yes							Row Factor	34.3	< 0.0001	****	Yes							Row Factor	32.5	0.0029	**	Yes							Row Factor	3.942	0.1737	ns	No								Row Factor	2.128	0.4152
		Column Factor	6.142	0.1407	ns	No							Column Factor	8.431	0.0319	*	Yes							Column Factor	1.429	0.4894	ns	No							Column Factor	33.24	0.0003	***	Yes								Column Factor	1.076	0.5613
		ANOVA table	SS	DF	MS	F (DFn, DFd)	P value						ANOVA table	SS	DF	MS	F (DFn, DFd)	P value						ANOVA table	SS	DF	MS	F (DFn, DFd)	P value						ANOVA table	SS	DF	MS	F (DFn, DFd)	P value							ANOVA table	SS	DF
		Interaction	0.03704	1	0.03704	F (1, 29) = 0.02721	P = 0.8701						Interaction	10.68	1	10.68	F (1, 29) = 6.431	P = 0.0169						Interaction	1.055	1	1.055	F (1, 22) = 1.144	P = 0.2964						Interaction	4.409	1	4.409	F (1, 29) = 5.353	P = 0.0280							Interaction	0.8913	1
	repetition	Row Factor	9.952	1	9.952	F (1, 29) = 7.312	P = 0.0113					repetition	Row Factor	34.3	1	34.3	F (1, 29) = 20.66	P < 0.0001					repetition	Row Factor	10.37	1	10.37	F (1, 22) = 11.24	P = 0.0029					repetition	Row Factor	1.602	1	1.602	F (1, 29) = 1.945	P = 0.1737						repetition	Row Factor	0.2685	1
	cocaine	Column Factor	3.123	1	3.123	F (1, 29) = 2.294	P = 0.1407					cocaine	Column Factor	8.432	1	8.432	F (1, 29) = 5.079	P = 0.0319					cocaine	Column Factor	0.4559	1	0.4559	F (1, 22) = 0.4943	P = 0.4894					cocaine	Column Factor	13.51	1	13.51	F (1, 29) = 16.40	P = 0.0003						cocaine	Column Factor	0.1357	1
		Residual	39.47	29	1.361								Residual	48.15	29	1.66								Residual	20.29	22	0.9223								Residual	23.89	29	0.8238									Residual	11.4	29
													Tukey's multiple comparisons test	-3.242	-5.268 to -1.215	Yes	***	acute:saline vs. repeated:Cocaine						Tukey's multiple comparisons test	-1.671	-3.154 to -0.1871	Yes	*	acute:Cocaine vs. repeated:Cocaine						Tukey's multiple comparisons test	-1.828	-3.256 to -0.4006	Yes	**	acute:saline vs. repeated:Cocaine
														-3.376	-5.089 to -1.663	Yes	****	acute:Cocaine vs. repeated:Cocaine																		-1.245	-2.452 to -0.03870	Yes	*	acute:Cocaine vs. repeated:Cocaine
														-2.283	-4.237 to -0.3304	Yes	*	repeated:saline vs. repeated:Cocaine																		-2.137	-3.513 to -0.7612	Yes	**	repeated:saline vs. repeated:Cocaine
Column	A										Column	B										Column	C										Column	D											Column	E
Row	2										Row	2										Row	2										Row	2											Row	2
Treatment	Cocaine										Treatment	Cocaine										Treatment	Cocaine										Treatment	Cocaine											Treatment	Cocaine
Gene	Arc	Source of Variation	% of total variation	P value	P value summary	Significant?					Gene	Egr2	Source of Variation	% of total variation	P value	P value summary	Significant?					Gene	Egr4	Source of Variation	% of total variation	P value	P value summary	Significant?					Gene	Fos	Source of Variation	% of total variation	P value	P value summary	Significant?						Gene	FosB	Source of Variation	% of total variation	P value
Structure	NAc	Interaction	7.284	0.1021	ns	No					Structure	NAc	Interaction	25.52	< 0.0001	****	Yes					Structure	NAc	Interaction	11.08	0.0264	*	Yes					Structure	NAc	Interaction	0.066	0.8277	ns	No						Structure	NAc	Interaction	0.2391	0.6972
		Row Factor	5.623	0.1487	ns	No							Row Factor	8.858	0.0009	***	Yes							Row Factor	37.84	0.0002	***	Yes							Row Factor	3.083	0.1441	ns	No								Row Factor	3.659	0.1353
		Column Factor	15.84	0.0189	*	Yes							Column Factor	21.34	< 0.0001	****	Yes							Column Factor	1.049	0.4768	ns	No							Column Factor	58.71	< 0.0001	****	Yes								Column Factor	55.81	< 0.0001
		ANOVA table	SS	DF	MS	F (DFn, DFd)	P value						ANOVA table	SS	DF	MS	F (DFn, DFd)	P value						ANOVA table	SS	DF	MS	F (DFn, DFd)	P value						ANOVA table	SS	DF	MS	F (DFn, DFd)	P value							ANOVA table	SS	DF
		Interaction	1.758	1	1.758	F (1, 28) = 2.857	P = 0.1021						Interaction	38.09	1	38.09	F (1, 28) = 39.74	P < 0.0001						Interaction	3.263	1	3.263	F (1, 28) = 5.493	P = 0.0264						Interaction	0.04014	1	0.04014	F (1, 29) = 0.04825	P = 0.8277							Interaction	0.05182	1
	repetition	Row Factor	1.357	1	1.357	F (1, 28) = 2.205	P = 0.1487					repetition	Row Factor	13.22	1	13.22	F (1, 28) = 13.80	P = 0.0009					repetition	Row Factor	11.14	1	11.14	F (1, 28) = 18.76	P = 0.0002					repetition	Row Factor	1.875	1	1.875	F (1, 29) = 2.254	P = 0.1441						repetition	Row Factor	0.7931	1
	cocaine	Column Factor	3.821	1	3.821	F (1, 28) = 6.211	P = 0.0189					cocaine	Column Factor	31.85	1	31.85	F (1, 28) = 33.23	P < 0.0001					cocaine	Column Factor	0.309	1	0.309	F (1, 28) = 0.5202	P = 0.4768					cocaine	Column Factor	35.71	1	35.71	F (1, 29) = 42.92	P < 0.0001						cocaine	Column Factor	12.1	1
		Residual	17.23	28	0.6153								Residual	26.84	28	0.9584								Residual	16.63	28	0.594								Residual	24.13	29	0.832									Residual	9.388	28
		Tukey's multiple comparisons test	-1.24	-2.285 to -0.1949	Yes	*	acute:saline vs. acute:Cocaine						Tukey's multiple comparisons test	-4.466	-5.770 to -3.161	Yes	****	acute:saline vs. acute:Cocaine						Tukey's multiple comparisons test	-1.944	-3.159 to -0.7294	Yes	***	acute:saline vs. repeated:saline						Tukey's multiple comparisons test	-2.285	-3.498 to -1.073	Yes	****	acute:saline vs. acute:Cocaine							Tukey's multiple comparisons test	-1.228	-2.000 to -0.4570
														3.507	2.203 to 4.812	Yes	****	acute:Cocaine vs. repeated:saline							-1.472	-2.687 to -0.2568	Yes	*	acute:saline vs. repeated:Cocaine							-2.718	-4.152 to -1.283	Yes	****	acute:saline vs. repeated:Cocaine								-1.651	-2.564 to -0.7383
														3.707	2.403 to 5.011	Yes	****	acute:Cocaine vs. repeated:Cocaine							-1.051	-2.078 to -0.02473	Yes	*	acute:Cocaine vs. repeated:saline							1.704	0.5540 to 2.855	Yes	**	acute:Cocaine vs. repeated:saline								0.9779	0.2065 to 1.749
																																				-2.137	-3.519 to -0.7543	Yes	**	repeated:saline vs. repeated:Cocaine								-1.401	-2.313 to -0.4878
Column	A										Column	B										Column	C										Column	D											Column	E
Row	3										Row	3										Row	3										Row	3											Row	3
Treatment	Cocaine										Treatment	Cocaine										Treatment	Cocaine										Treatment	Cocaine											Treatment	Cocaine
Gene	Arc	Source of Variation	% of total variation	P value	P value summary	Significant?					Gene	Egr2	Source of Variation	% of total variation	P value	P value summary	Significant?					Gene	Egr4	Source of Variation	% of total variation	P value	P value summary	Significant?					Gene	Fos	Source of Variation	% of total variation	P value	P value summary	Significant?						Gene	FosB	Source of Variation	% of total variation	P value
Structure	str	Interaction	1.681	0.1667	ns	No					Structure	str	Interaction	3.948	0.0409	*	Yes					Structure	DS	Interaction	0.7882	0.5563	ns	No					Structure	DS	Interaction	4.257	0.0494	*	Yes						Structure	DS	Interaction	4.07	0.0746
		Row Factor	7.979e-05	0.9923	ns	No							Row Factor	0.3465	0.5311	ns	No							Row Factor	7.294	0.0806	ns	No							Row Factor	3.684	0.0663	ns	No								Row Factor	1.36	0.2938
		Column Factor	72.13	< 0.0001	****	Yes							Column Factor	72.85	< 0.0001	****	Yes							Column Factor	17.47	0.0089	**	Yes							Column Factor	69.62	< 0.0001	****	Yes								Column Factor	46.42	< 0.0001
		ANOVA table	SS	DF	MS	F (DFn, DFd)	P value						ANOVA table	SS	DF	MS	F (DFn, DFd)	P value						ANOVA table	SS	DF	MS	F (DFn, DFd)	P value						ANOVA table	SS	DF	MS	F (DFn, DFd)	P value							ANOVA table	SS	DF
		Interaction	5.444	1	5.444	F (1, 29) = 2.012	P = 0.1667						Interaction	41.03	1	41.03	F (1, 29) = 4.579	P = 0.0409						Interaction	1.136	1	1.136	F (1, 29) = 0.3542	P = 0.5563						Interaction	35.36	1	35.36	F (1, 29) = 4.208	P = 0.0494							Interaction	6.158	1
	repetition	Row Factor	0.0002583	1	0.0002583	F (1, 29) = 9.546e-005	P = 0.9923					repetition	Row Factor	3.6	1	3.6	F (1, 29) = 0.4018	P = 0.5311					repetition	Row Factor	10.51	1	10.51	F (1, 29) = 3.278	P = 0.0806					repetition	Row Factor	30.59	1	30.59	F (1, 29) = 3.641	P = 0.0663						repetition	Row Factor	2.058	1
	cocaine	Column Factor	233.6	1	233.6	F (1, 29) = 86.30	P < 0.0001					cocaine	Column Factor	757	1	757	F (1, 29) = 84.48	P < 0.0001					cocaine	Column Factor	25.17	1	25.17	Moreover,	P = 0.0089					cocaine	Column Factor	578.2	1	578.2	F (1, 29) = 68.82	P < 0.0001						cocaine	Column Factor	70.24	1
		Residual	78.48	29	2.706								Residual	259.9	29	8.961								Residual	92.97	29	3.206								Residual	243.6	29	8.401									Residual	52.21	29
		Tukey's multiple comparisons test	-4.791	-6.978 to -2.604	Yes	****	acute:saline vs. acute:Cocaine						Tukey's multiple comparisons test	-7.81	-11.79 to -3.831	Yes	****	acute:saline vs. acute:Cocaine																	Tukey's multiple comparisons test	-6.697	-10.55 to -2.843	Yes	***	acute:saline vs. acute:Cocaine							Tukey's multiple comparisons test	-4.019	-5.803 to -2.235
			-5.649	-8.236 to -3.061	Yes	****	acute:saline vs. repeated:Cocaine							-10.88	-15.59 to -6.174	Yes	****	acute:saline vs. repeated:Cocaine						Tukey's multiple comparisons test	3.056	0.7978 to 5.314	Yes	**	acute:Cocaine vs. repeated:saline							-10.94	-15.50 to -6.384	Yes	****	acute:saline vs. repeated:Cocaine								-2.57	-4.681 to -0.4595
			5.661	3.586 to 7.735	Yes	****	acute:Cocaine vs. repeated:saline							9.478	5.703 to 13.25	Yes	****	acute:Cocaine vs. repeated:saline																		6.85	3.195 to 10.51	Yes	***	acute:Cocaine vs. repeated:saline								3.632	1.940 to 5.324
			-6.518	-9.011 to -4.024	Yes	****	repeated:saline vs. repeated:Cocaine							-12.55	-17.09 to -8.013	Yes	****	repeated:saline vs. repeated:Cocaine																		-11.1	-15.49 to -6.703	Yes	****	repeated:saline vs. repeated:Cocaine								-2.183	-4.217 to -0.1489
																																				-4.247	-8.100 to -0.3933	Yes	*	acute:Cocaine vs. repeated:Cocaine
Column	A										Column	B										Column	C										Column	D											Column	E
Row	4										Row	4										Row	4										Row	4											Row	4
Treatment	Cocaine										Treatment	Cocaine										Treatment	Cocaine										Treatment	Cocaine											Treatment	Cocaine
Gene	Arc	Source of Variation	% of total variation	P value	P value summary	Significant?					Gene	Egr2	Source of Variation	% of total variation	P value	P value summary	Significant?					Gene	Egr4	Source of Variation	% of total variation	P value	P value summary	Significant?					Gene	Fos	Source of Variation	% of total variation	P value	P value summary	Significant?						Gene	FosB	Source of Variation	% of total variation	P value
Structure	Amy	Interaction	26.69	0.0081	**	Yes					Structure	Amy	Interaction	10.03	0.0988	ns	No					Structure	Amy	Interaction	28.44	0.0048	**	Yes					Structure	Amy	Interaction	17.26	0.0371	*	Yes						Structure	Amy	Interaction	18.92	0.0132
		Row Factor	1.926	0.4429	ns	No							Row Factor	0.8882	0.613	ns	No							Row Factor	3.039	0.3168	ns	No							Row Factor	0.0002294	0.9936	ns	No								Row Factor	1.944	0.3967
		Column Factor	0.3813	0.7314	ns	No							Column Factor	16.34	0.0385	*	Yes							Column Factor	2.329	0.3796	ns	No							Column Factor	5.637	0.218	ns	No								Column Factor	18.83	0.0134
		ANOVA table	SS	DF	MS	F (DFn, DFd)	P value						ANOVA table	SS	DF	MS	F (DFn, DFd)	P value						ANOVA table	SS	DF	MS	F (DFn, DFd)	P value						ANOVA table	SS	DF	MS	F (DFn, DFd)	P value							ANOVA table	SS	DF
		Interaction	2.361	1	2.361	F (1, 22) = 8.460	P = 0.0081						Interaction	6.911	1	6.911	F (1, 22) = 2.972	P = 0.0988						Interaction	6.754	1	6.754	F (1, 22) = 9.816	P = 0.0048						Interaction	3.525	1	3.525	F (1, 22) = 4.925	P = 0.0371							Interaction	1.032	1
	repetition	Row Factor	0.1704	1	0.1704	F (1, 22) = 0.6104	P = 0.4429					repetition	Row Factor	0.6123	1	0.6123	F (1, 22) = 0.2632	P = 0.6130					repetition	Row Factor	0.7219	1	0.7219	F (1, 22) = 1.049	P = 0.3168					repetition	Row Factor	4.684e-05	1	4.684e-05	F (1, 22) = 6.544e-005	P = 0.9936						repetition	Row Factor	0.106	1
	cocaine	Column Factor	0.03372	1	0.03372	F (1, 22) = 0.1208	P = 0.7314					cocaine	Column Factor	11.27	1	11.27	F (1, 22) = 4.844	P = 0.0385					cocaine	Column Factor	0.5531	1	0.5531	F (1, 22) = 0.8039	P = 0.3796					cocaine	Column Factor	1.151	1	1.151	F (1, 22) = 1.608	P = 0.2180						cocaine	Column Factor	1.027	1
		Residual	6.139	22	0.2791								Residual	51.17	22	2.326								Residual	15.14	22	0.688								Residual	15.75	22	0.7157									Residual	3.122	22
																								Tukey's multiple comparisons test	1.373	0.07915 to 2.668	Yes	*	acute:Cocaine vs. repeated:Cocaine																		Tukey's multiple comparisons test	-0.8084	-1.405 to -0.2120
Column	A										Column	B										Column	C										Column	D											Column	E
Row	5										Row	5										Row	5										Row	5											Row	5
Treatment	Cocaine										Treatment	Cocaine										Treatment	Cocaine										Treatment	Cocaine											Treatment	Cocaine
Gene	Arc	Source of Variation	% of total variation	P value	P value summary	Significant?					Gene	Egr2	Source of Variation	% of total variation	P value	P value summary	Significant?					Gene	Egr4	Source of Variation	% of total variation	P value	P value summary	Significant?					Gene	Fos	Source of Variation	% of total variation	P value	P value summary	Significant?						Gene	FosB	Source of Variation	% of total variation	P value
Structure	LH	Interaction	0.0183	0.9447	ns	No					Structure	LH	Interaction	5.114	0.2625	ns	No					Structure	LH	Interaction	15.04	0.0358	*	Yes					Structure	LH	Interaction	0.4782	0.4687	ns	No						Structure	LH	Interaction	0.8401	0.641
		Row Factor	3.106	0.3702	ns	No							Row Factor	5.356	0.2518	ns	No							Row Factor	9.148	0.0951	ns	No							Row Factor	73.52	< 0.0001	****	Yes								Row Factor	4.493	0.2858
		Column Factor	9.901	0.1163	ns	No							Column Factor	0.006802	0.9669	ns	No							Column Factor	10.88	0.0704	ns	No							Column Factor	1.762	0.1707	ns	No								Column Factor	7.019	0.1852
		ANOVA table	SS	DF	MS	F (DFn, DFd)	P value						ANOVA table	SS	DF	MS	F (DFn, DFd)	P value						ANOVA table	SS	DF	MS	F (DFn, DFd)	P value						ANOVA table	SS	DF	MS	F (DFn, DFd)	P value							ANOVA table	SS	DF
		Interaction	0.0008656	1	0.0008656	F (1, 23) = 0.004921	P = 0.9447						Interaction	6.083	1	6.083	F (1, 23) = 1.319	P = 0.2625						Interaction	2.46	1	2.46	F (1, 22) = 5.000	P = 0.0358						Interaction	0.2476	1	0.2476	F (1, 23) = 0.5429	P = 0.4687							Interaction	0.7214	1
	repetition	Row Factor	0.147	1	0.147	F (1, 23) = 0.8354	P = 0.3702					repetition	Row Factor	6.371	1	6.371	F (1, 23) = 1.382	P = 0.2518					repetition	Row Factor	1.496	1	1.496	F (1, 22) = 3.041	P = 0.0951					repetition	Row Factor	38.07	1	38.07	F (1, 23) = 83.48	P < 0.0001						repetition	Row Factor	3.858	1
	cocaine	Column Factor	0.4684	1	0.4684	F (1, 23) = 2.663	P = 0.1163					cocaine	Column Factor	0.008091	1	0.008091	F (1, 23) = 0.001755	P = 0.9669					cocaine	Column Factor	1.78	1	1.78	F (1, 22) = 3.617	P = 0.0704					cocaine	Column Factor	0.9121	1	0.9121	F (1, 23) = 2.000	P = 0.1707						cocaine	Column Factor	6.027	1
		Residual	4.046	23	0.1759								Residual	106	23	4.61								Residual	10.82	22	0.492								Residual	10.49	23	0.4561									Residual	74.31	23
																								Tukey's multiple comparisons test	-1.104	-2.155 to -0.05156	Yes	*	acute:Cocaine vs. repeated:Cocaine
																									-1.147	-2.272 to -0.02277	Yes	*	repeated:saline vs. repeated:Cocaine						Tukey's multiple comparisons test	-2.199	-3.239 to -1.159	Yes	****	acute:saline vs. repeated:saline
																																				-2.022	-3.101 to -0.9429	Yes	***	acute:saline vs. repeated:Cocaine
																																				-2.762	-3.730 to -1.795	Yes	****	acute:Cocaine vs. repeated:saline
																																				-2.585	-3.594 to -1.576	Yes	****	acute:Cocaine vs. repeated:Cocaine
Column	A										Column	B										Column	C										Column	D											Column	E
Row	6										Row	6										Row	6										Row	6											Row	6
Treatment	Cocaine										Treatment	Cocaine										Treatment	Cocaine										Treatment	Cocaine											Treatment	Cocaine
Gene	Arc	Source of Variation	% of total variation	P value	P value summary	Significant?					Gene	Egr2	Source of Variation	% of total variation	P value	P value summary	Significant?					Gene	Egr4	Source of Variation	% of total variation	P value	P value summary	Significant?					Gene	Fos	Source of Variation	% of total variation	P value	P value summary	Significant?						Gene	FosB	Source of Variation	% of total variation	P value
Structure	Hipp	Interaction	4.666	0.2696	ns	No					Structure	hipp	Interaction	0.3231	0.7638	ns	No					Structure	Hipp	Interaction	4.034	0.3288	ns	No					Structure	Hipp	Interaction	9.244	0.0731	ns	No						Structure	Hipp	Interaction	4.842	0.2702
		Row Factor	6.74	0.1871	ns	No							Row Factor	13.11	0.0651	ns	No							Row Factor	2.934	0.4037	ns	No							Row Factor	30.72	0.0023	**	Yes								Row Factor	2.789	0.4
		Column Factor	4.077	0.3013	ns	No							Column Factor	4.496	0.2683	ns	No							Column Factor	3.305e-05	0.9977	ns	No							Column Factor	0.114	0.8366	ns	No								Column Factor	4.779	0.2732
		ANOVA table	SS	DF	MS	F (DFn, DFd)	P value						ANOVA table	SS	DF	MS	F (DFn, DFd)	P value						ANOVA table	SS	DF	MS	F (DFn, DFd)	P value						ANOVA table	SS	DF	MS	F (DFn, DFd)	P value							ANOVA table	SS	DF
		Interaction	0.8464	1	0.8464	F (1, 23) = 1.280	P = 0.2696						Interaction	0.1711	1	0.1711	F (1, 23) = 0.09248	P = 0.7638						Interaction	0.7726	1	0.7726	F (1, 23) = 0.9955	P = 0.3288						Interaction	1.892	1	1.892	F (1, 23) = 3.527	P = 0.0731							Interaction	1.377	1
	repetition	Row Factor	1.223	1	1.223	F (1, 23) = 1.849	P = 0.1871					repetition	Row Factor	6.943	1	6.943	F (1, 23) = 3.752	P = 0.0651					repetition	Row Factor	0.5618	1	0.5618	F (1, 23) = 0.7239	P = 0.4037					repetition	Row Factor	6.287	1	6.287	F (1, 23) = 11.72	P = 0.0023						repetition	Row Factor	0.7932	1
	cocaine	Column Factor	0.7396	1	0.7396	F (1, 23) = 1.118	P = 0.3013					cocaine	Column Factor	2.381	1	2.381	F (1, 23) = 1.287	P = 0.2683					cocaine	Column Factor	6.33e-06	1	6.33e-06	F (1, 23) = 8.155e-006	P = 0.9977					cocaine	Column Factor	0.02332	1	0.02332	F (1, 23) = 0.04349	P = 0.8366						cocaine	Column Factor	1.359	1
		Residual	15.21	23	0.6614								Residual	42.56	23	1.851								Residual	17.85	23	0.7761								Residual	12.33	23	0.5362									Residual	24.81	23
																																			Tukey's multiple comparisons test	-1.505	-2.633 to -0.3778	Yes	**	acute:saline vs. repeated:saline
Column	A										Column	B										Column	C										Column	D											Column	E
Row	7										Row	7										Row	7										Row	7											Row	7
Treatment	Cocaine										Treatment	Cocaine										Treatment	Cocaine										Treatment	Cocaine											Treatment	Cocaine
Gene	Arc	Source of Variation	% of total variation	P value	P value summary	Significant?					Gene	Egr2	Source of Variation	% of total variation	P value	P value summary	Significant?					Gene	Egr4	Source of Variation	% of total variation	P value	P value summary	Significant?					Gene	Fos	Source of Variation	% of total variation	P value	P value summary	Significant?						Gene	FosB	Source of Variation	% of total variation	P value
Structure	VTA	Interaction	21.26	0.0775	ns	No					Structure	VTA	Interaction	28.45	0.0284	*	Yes					Structure	VTA	Interaction	5.545	0.3353	ns	No					Structure	VTA	Interaction	33.64	0.0023	**	Yes						Structure	VTA	Interaction	5.003	0.324
		Row Factor	0.0005178	0.9926	ns	No							Row Factor	5.601	0.2967	ns	No							Row Factor	3.324	0.4524	ns	No							Row Factor	55.69	0.0003	***	Yes								Row Factor	36.49	0.016
		Column Factor	0.01897	0.9552	ns	No							Column Factor	13.85	0.1104	ns	No							Column Factor	13.78	0.1388	ns	No							Column Factor	11.89	0.0425	*	Yes								Column Factor	4.149e-05	0.9977
		ANOVA table	SS	DF	MS	F (DFn, DFd)	P value						ANOVA table	SS	DF	MS	F (DFn, DFd)	P value						ANOVA table	SS	DF	MS	F (DFn, DFd)	P value						ANOVA table	SS	DF	MS	F (DFn, DFd)	P value							ANOVA table	SS	DF
		Interaction	3.297	1	3.297	F (1, 13) = 3.675	P = 0.0775						Interaction	40.19	1	40.19	F (1, 14) = 5.970	P = 0.0284						Interaction	4.787	1	4.787	F (1, 13) = 1.001	P = 0.3353						Interaction	10.98	1	10.98	F (1, 13) = 14.31	P = 0.0023							Interaction	1.513	1
		Row Factor	8.031e-05	1	8.031e-05	F (1, 13) = 8.950e-005	P = 0.9926						Row Factor	7.91	1	7.91	F (1, 14) = 1.175	P = 0.2967						Row Factor	2.869	1	2.869	F (1, 13) = 0.6001	P = 0.4524						Row Factor	18.17	1	18.17	F (1, 13) = 23.69	P = 0.0003						repetition	Row Factor	11.04	1
		Column Factor	0.002942	1	0.002942	F (1, 13) = 0.003279	P = 0.9552						Column Factor	19.56	1	19.56	F (1, 14) = 2.906	P = 0.1104						Column Factor	11.89	1	11.89	F (1, 13) = 2.488	P = 0.1388						Column Factor	3.88	1	3.88	F (1, 13) = 5.058	P = 0.0425						cocaine	Column Factor	1.255e-05	1
		Residual	11.66	13	0.8973								Residual	94.24	14	6.731								Residual	62.15	13	4.781								Residual	9.972	13	0.7671									Residual	18.72	13
																																			Tukey's multiple comparisons test	-3.293	-5.392 to -1.194	Yes	**	acute:saline vs. repeated:Cocaine
																																				-4.003	-6.229 to -1.777	Yes	***	acute:Cocaine vs. repeated:Cocaine
																																				-2.791	-4.942 to -0.6405	Yes	*	repeated:saline vs. repeated:Cocaine
[truncated: 3 more columns]

## Sheet: T3 LiCl 2-way ANOVA
	2-way ANOVA followed by Tukey's post hoc multiple comparison test
	no data provided for insignificant comparisons in Tukey's test
	Factor 1 (row): repetition (acute vs. repeated)
	Factor 2 (column): LiCl vs saline control
Column	A									Column	B										Column	C									Column	D
Row	1									Row	1										Row	1									Row	1
Treatment	LiCl									Treatment	Cocaine										Treatment	LiCl									Treatment	LiCl
Gene	Arc	Source of Variation	% of total variation	P value	P value summary	Significant?				Gene	Egr2	Source of Variation	% of total variation	P value	P value summary	Significant?					Gene	Egr4	Source of Variation	% of total variation	P value	P value summary	Significant?				Gene	Fos	Source of Variation	% of total variation	P value	P value summary	Significant?
Structure	LCtx	Interaction	1.558	0.5785	ns	No				Structure	LCtx	Interaction	17.17	0.0512	ns	No					Structure	LCtx	Interaction	0.09204	0.8764	ns	No				Structure	LCtx	Interaction	9.328	0.1564	ns	No
		Row Factor	0.1973	0.8428	ns	No						Row Factor	1.505	0.5461	ns	No							Row Factor	23.88	0.0196	*	Yes						Row Factor	4.589	0.314	ns	No
		Column Factor	0.6231	0.7247	ns	No						Column Factor	0.4863	0.7307	ns	No							Column Factor	2.109	0.4597	ns	No						Column Factor	3.683	0.3658	ns	No
		ANOVA table	SS	DF	MS	F (DFn, DFd)	P value					ANOVA table	SS	DF	MS	F (DFn, DFd)	P value						ANOVA table	SS	DF	MS	F (DFn, DFd)	P value					ANOVA table	SS	DF	MS	F (DFn, DFd)	P value
		Interaction	0.9876	1	0.9876	F (1, 20) = 0.3189	P = 0.5785					Interaction	8.582	1	8.582	F (1, 20) = 4.301	P = 0.0512						Interaction	0.02978	1	0.02978	F (1, 20) = 0.02480	P = 0.8764					Interaction	2.207	1	2.207	F (1, 20) = 2.169	P = 0.1564
	repetition	Row Factor	0.1251	1	0.1251	F (1, 20) = 0.04038	P = 0.8428				repetition	Row Factor	0.7524	1	0.7524	F (1, 20) = 0.3770	P = 0.5461					repetition	Row Factor	7.725	1	7.725	F (1, 20) = 6.433	P = 0.0196				repetition	Row Factor	1.086	1	1.086	F (1, 20) = 1.067	P = 0.3140
	liCl	Column Factor	0.395	1	0.395	F (1, 20) = 0.1276	P = 0.7247				liCl	Column Factor	0.2432	1	0.2432	F (1, 20) = 0.1218	P = 0.7307					liCl	Column Factor	0.6824	1	0.6824	F (1, 20) = 0.5682	P = 0.4597				liCl	Column Factor	0.8714	1	0.8714	F (1, 20) = 0.8564	P = 0.3658
		Residual	61.94	20	3.097							Residual	39.91	20	1.996								Residual	24.02	20	1.201							Residual	20.35	20	1.018
Column	A									Column	B										Column	C									Column	D
Row	2									Row	2										Row	2									Row	2
Treatment	LiCl									Treatment	LiCl										Treatment	LiCl									Treatment	LiCl
Gene	Arc	Source of Variation	% of total variation	P value	P value summary	Significant?				Gene	Egr2	Source of Variation	% of total variation	P value	P value summary	Significant?					Gene	Egr4	Source of Variation	% of total variation	P value	P value summary	Significant?				Gene	Fos	Source of Variation	% of total variation	P value	P value summary	Significant?
Structure	NAc	Interaction	0.2442	0.8245	ns	No				Structure	NAc	Interaction	0.8552	0.6755	ns	No					Structure	NAc	Interaction	0.1228	0.8615	ns	No				Structure	NAc	Interaction	0.1584	0.8138	ns	No
		Row Factor	1.789	0.55	ns	No						Row Factor	3.847	0.3782	ns	No							Row Factor	20.81	0.0324	*	Yes						Row Factor	12.81	0.0448	*	Yes
		Column Factor	0.7836	0.6916	ns	No						Column Factor	0.1462	0.8623	ns	No							Column Factor	0.1672	0.8388	ns	No						Column Factor	39.57	0.0013	**	Yes
		ANOVA table	SS	DF	MS	F (DFn, DFd)	P value					ANOVA table	SS	DF	MS	F (DFn, DFd)	P value						ANOVA table	SS	DF	MS	F (DFn, DFd)	P value					ANOVA table	SS	DF	MS	F (DFn, DFd)	P value
		Interaction	0.0428	1	0.0428	F (1, 20) = 0.05047	P = 0.8245					Interaction	0.1893	1	0.1893	F (1, 20) = 0.1805	P = 0.6755						Interaction	0.03607	1	0.03607	F (1, 20) = 0.03121	P = 0.8615					Interaction	0.03026	1	0.03026	F (1, 19) = 0.05705	P = 0.8138
	repetition	Row Factor	0.3135	1	0.3135	F (1, 20) = 0.3697	P = 0.5500				repetition	Row Factor	0.8518	1	0.8518	F (1, 20) = 0.8121	P = 0.3782					repetition	Row Factor	6.11	1	6.11	F (1, 20) = 5.288	P = 0.0324				repetition	Row Factor	2.448	1	2.448	F (1, 19) = 4.616	P = 0.0448
	liCl	Column Factor	0.1373	1	0.1373	F (1, 20) = 0.1620	P = 0.6916				liCl	Column Factor	0.03236	1	0.03236	F (1, 20) = 0.03085	P = 0.8623					liCl	Column Factor	0.0491	1	0.0491	F (1, 20) = 0.04249	P = 0.8388				liCl	Column Factor	7.562	1	7.562	F (1, 19) = 14.26	P = 0.0013
		Residual	16.96	20	0.848							Residual	20.98	20	1.049								Residual	23.11	20	1.156							Residual	10.08	19	0.5305
Column	A									Column	B										Column	C									Column	D
Row	3									Row	3										Row	3									Row	3
Treatment	LiCl									Treatment	LiCl										Treatment	LiCl									Treatment	LiCl
Gene	Arc	Source of Variation	% of total variation	P value	P value summary	Significant?				Gene	Egr2	Source of Variation	% of total variation	P value	P value summary	Significant?					Gene	Egr4	Source of Variation	% of total variation	P value	P value summary	Significant?				Gene	Fos	Source of Variation	% of total variation	P value	P value summary	Significant?
Structure	DS	Interaction	0.8135	0.5946	ns	No				Structure	DS	Interaction	2.433	0.3583	ns	No					Structure	DS	Interaction	0.0007789	0.9898	ns	No				Structure	DS	Interaction	0.8135	0.5946	ns	No
		Row Factor	40.2	0.001	**	Yes						Row Factor	34.37	0.002	**	Yes							Row Factor	0.6314	0.7159	ns	No						Row Factor	40.2	0.001	**	Yes
		Column Factor	0.005005	0.9666	ns	No						Column Factor	1.688	0.4427	ns	No							Column Factor	2.06	0.5125	ns	No						Column Factor	0.005005	0.9666	ns	No
		ANOVA table	SS	DF	MS	F (DFn, DFd)	P value					ANOVA table	SS	DF	MS	F (DFn, DFd)	P value						ANOVA table	SS	DF	MS	F (DFn, DFd)	P value					ANOVA table	SS	DF	MS	F (DFn, DFd)	P value
		Interaction	0.1093	1	0.1093	F (1, 21) = 0.2921	P = 0.5946					Interaction	0.3034	1	0.3034	F (1, 21) = 0.8823	P = 0.3583						Interaction	5.332e-05	1	5.332e-05	F (1, 21) = 0.0001679	P = 0.9898					Interaction	0.1093	1	0.1093	F (1, 21) = 0.2921	P = 0.5946
	repetition	Row Factor	5.402	1	5.402	F (1, 21) = 14.43	P = 0.0010				repetition	Row Factor	4.286	1	4.286	F (1, 21) = 12.46	P = 0.0020					repetition	Row Factor	0.04322	1	0.04322	F (1, 21) = 0.1361	P = 0.7159				repetition	Row Factor	5.402	1	5.402	F (1, 21) = 14.43	P = 0.0010
	liCl	Column Factor	0.0006725	1	0.0006725	F (1, 21) = 0.001797	P = 0.9666				liCl	Column Factor	0.2105	1	0.2105	F (1, 21) = 0.6122	P = 0.4427					liCl	Column Factor	0.141	1	0.141	F (1, 21) = 0.4439	P = 0.5125				liCl	Column Factor	0.0006725	1	0.0006725	F (1, 21) = 0.001797	P = 0.9666
		Residual	7.86	21	0.3743							Residual	7.221	21	0.3439								Residual	6.67	21	0.3176							Residual	7.86	21	0.3743
		Tukey's multiple comparisons test	0.9722	0.05125 to 1.893	Yes	*	acute:saline vs. repeated:LiCl					Tukey's multiple comparisons test	1.084	0.1750 to 1.994	Yes	*	acute:saline vs. repeated:saline																	0.9722	0.05125 to 1.893	Yes	*	acute:saline vs. repeated:LiCl
Column	A		1.098	0.05399 to 2.142	Yes	*	acute:LiCl vs. repeated:LiCl			Column	B		1.046	0.1635 to 1.929	Yes	*	acute:saline vs. repeated:LiCl				Column	C									Column	D		1.098	0.05399 to 2.142	Yes	*	acute:LiCl vs. repeated:LiCl
Row	4									Row	4										Row	4									Row	4
Treatment	LiCl									Treatment	LiCl										Treatment	LiCl									Treatment	LiCl
Gene	Arc	Source of Variation	% of total variation	P value	P value summary	Significant?				Gene	Egr2	Source of Variation	% of total variation	P value	P value summary	Significant?					Gene	Egr4	Source of Variation	% of total variation	P value	P value summary	Significant?				Gene	Fos	Source of Variation	% of total variation	P value	P value summary	Significant?
Structure	Amy	Interaction	23.46	0.0078	**	Yes				Structure	Amy	Interaction	22.34	0.0093	**	Yes					Structure	Amy	Interaction	1.617	0.4867	ns	No				Structure	Amy	Interaction	22.99	0.0005	***	Yes
		Row Factor	2.205	0.3759	ns	No						Row Factor	5.046	0.1835	ns	No							Row Factor	6.949	0.157	ns	No						Row Factor	2.338	0.2012	ns	No
		Column Factor	33.26	0.0022	**	Yes						Column Factor	36.08	0.0016	**	Yes							Column Factor	22	0.0163	*	Yes						Column Factor	64.61	< 0.0001	****	Yes
		ANOVA table	SS	DF	MS	F (DFn, DFd)	P value					ANOVA table	SS	DF	MS	F (DFn, DFd)	P value						ANOVA table	SS	DF	MS	F (DFn, DFd)	P value					ANOVA table	SS	DF	MS	F (DFn, DFd)	P value
		Interaction	2.321	1	2.321	F (1, 20) = 8.727	P = 0.0078					Interaction	35.32	1	35.32	F (1, 18) = 8.469	P = 0.0093						Interaction	0.292	1	0.292	F (1, 21) = 0.5012	P = 0.4867					Interaction	6.767	1	6.767	F (1, 20) = 17.17	P = 0.0005
	repetition	Row Factor	0.2181	1	0.2181	F (1, 20) = 0.8201	P = 0.3759				repetition	Row Factor	7.98	1	7.98	F (1, 18) = 1.913	P = 0.1835					repetition	Row Factor	1.255	1	1.255	F (1, 21) = 2.154	P = 0.1570				repetition	Row Factor	0.6884	1	0.6884	F (1, 20) = 1.747	P = 0.2012
	liCl	Column Factor	3.29	1	3.29	F (1, 20) = 12.37	P = 0.0022				liCl	Column Factor	57.05	1	57.05	F (1, 18) = 13.68	P = 0.0016					liCl	Column Factor	3.974	1	3.974	F (1, 21) = 6.821	P = 0.0163				liCl	Column Factor	19.02	1	19.02	F (1, 20) = 48.27	P < 0.0001
		Residual	5.32	20	0.266							Residual	75.07	18	4.17								Residual	12.23	21	0.5826							Residual	7.881	20	0.394
		Tukey's multiple comparisons test	-1.414	-2.382 to -0.4455	Yes	**	acute:saline vs. acute:LiCl					Tukey's multiple comparisons test	-5.881	-9.753 to -2.009	Yes	**	acute:saline vs. acute:LiCl						Tukey's multiple comparisons test	-1.306	-2.493 to -0.1196	Yes	*	acute:saline vs. repeated:LiCl					Tukey's multiple comparisons test	-2.95	-4.128 to -1.771	Yes	****	acute:saline vs. acute:LiCl
			0.9663	0.06154 to 1.871	Yes	*	acute:LiCl vs. repeated:saline						4.522	0.9047 to 8.140	Yes	*	acute:LiCl vs. repeated:saline																	-1.496	-2.498 to -0.4944	Yes	**	acute:saline vs. repeated:LiCl
													3.821	0.09496 to 7.546	Yes	*	acute:LiCl vs. repeated:LiCl																	2.199	1.098 to 3.300	Yes	****	acute:LiCl vs. repeated:saline
																																		1.453	0.3776 to 2.529	Yes	**	acute:LiCl vs. repeated:LiCl
Column	A									Column	B										Column	C									Column	D
Row	5									Row	5										Row	5									Row	5
Treatment	LiCl									Treatment	LiCl										Treatment	LiCl									Treatment	LiCl
Gene	Arc	Source of Variation	% of total variation	P value	P value summary	Significant?				Gene	Egr2	Source of Variation	% of total variation	P value	P value summary	Significant?					Gene	Egr4	Source of Variation	% of total variation	P value	P value summary	Significant?				Gene	Fos	Source of Variation	% of total variation	P value	P value summary	Significant?
Structure	LH	Interaction	0.1924	0.8528	ns	No				Structure	LH	Interaction	0.846	0.6983	ns	No					Structure	LH	Interaction	6.224	0.2578	ns	No				Structure	LH	Interaction	10.02	0.0559	ns	No
		Row Factor	0.938	0.6827	ns	No						Row Factor	0.772	0.7111	ns	No							Row Factor	10.67	0.1437	ns	No						Row Factor	33.27	0.0016	**	Yes
		Column Factor	0.6882	0.726	ns	No						Column Factor	1.044	0.6669	ns	No							Column Factor	14.42	0.0925	ns	No						Column Factor	1.549	0.432	ns	No
		ANOVA table	SS	DF	MS	F (DFn, DFd)	P value					ANOVA table	SS	DF	MS	F (DFn, DFd)	P value						ANOVA table	SS	DF	MS	F (DFn, DFd)	P value					ANOVA table	SS	DF	MS	F (DFn, DFd)	P value
		Interaction	0.00904	1	0.00904	F (1, 18) = 0.03542	P = 0.8528					Interaction	1.237	1	1.237	F (1, 18) = 0.1552	P = 0.6983						Interaction	0.936	1	0.936	F (1, 17) = 1.371	P = 0.2578					Interaction	3	1	3	F (1, 18) = 4.178	P = 0.0559
	repetition	Row Factor	0.04407	1	0.04407	F (1, 18) = 0.1727	P = 0.6827				repetition	Row Factor	1.129	1	1.129	F (1, 18) = 0.1416	P = 0.7111					repetition	Row Factor	1.604	1	1.604	F (1, 17) = 2.350	P = 0.1437				repetition	Row Factor	9.963	1	9.963	F (1, 18) = 13.87	P = 0.0016
	liCl	Column Factor	0.03233	1	0.03233	F (1, 18) = 0.1267	P = 0.7260				liCl	Column Factor	1.526	1	1.526	F (1, 18) = 0.1915	P = 0.6669					liCl	Column Factor	2.169	1	2.169	F (1, 17) = 3.177	P = 0.0925				liCl	Column Factor	0.464	1	0.464	F (1, 18) = 0.6461	P = 0.4320
		Residual	4.594	18	0.2552							Residual	143.5	18	7.972								Residual	11.6	17	0.6826							Residual	12.93	18	0.7181
																																	Tukey's multiple comparisons test	-2.199	-3.532 to -0.8667	Yes	**	acute:saline vs. repeated:saline
																																		-1.726	-3.109 to -0.3436	Yes	*	acute:saline vs. repeated:LiCl
Column	A									Column	B										Column	C									Column	D
Row	6									Row	6										Row	6									Row	6
Treatment	LiCl									Treatment	LiCl										Treatment	LiCl									Treatment	LiCl
Gene	Arc	Source of Variation	% of total variation	P value	P value summary	Significant?				Gene	Egr2	Source of Variation	% of total variation	P value	P value summary	Significant?					Gene	Egr4	Source of Variation	% of total variation	P value	P value summary	Significant?				Gene	Fos	Source of Variation	% of total variation	P value	P value summary	Significant?
Structure	Hipp	Interaction	1.7	0.5119	ns	No				Structure	hipp	Interaction	0.7992	0.6356	ns	No					Structure	Hipp	Interaction	2.617	0.4315	ns	No				Structure	Hipp	Interaction	4.174	0.2381	ns	No
		Row Factor	8.357	0.1539	ns	No						Row Factor	7.087	0.1669	ns	No							Row Factor	6.237	0.2293	ns	No						Row Factor	25.3	0.007	**	Yes
		Column Factor	8.963	0.1405	ns	No						Column Factor	19.14	0.0284	*	Yes							Column Factor	4.492	0.3053	ns	No						Column Factor	9.631	0.0792	ns	No
		ANOVA table	SS	DF	MS	F (DFn, DFd)	P value					ANOVA table	SS	DF	MS	F (DFn, DFd)	P value						ANOVA table	SS	DF	MS	F (DFn, DFd)	P value					ANOVA table	SS	DF	MS	F (DFn, DFd)	P value
		Interaction	0.3482	1	0.3482	F (1, 21) = 0.4452	P = 0.5119					Interaction	0.5159	1	0.5159	F (1, 21) = 0.2312	P = 0.6356						Interaction	0.36	1	0.36	F (1, 21) = 0.6433	P = 0.4315					Interaction	1.104	1	1.104	F (1, 21) = 1.475	P = 0.2381
	repetition	Row Factor	1.712	1	1.712	F (1, 21) = 2.188	P = 0.1539				repetition	Row Factor	4.574	1	4.574	F (1, 21) = 2.050	P = 0.1669					repetition	Row Factor	0.8578	1	0.8578	F (1, 21) = 1.533	P = 0.2293				repetition	Row Factor	6.696	1	6.696	F (1, 21) = 8.942	P = 0.0070
	liCl	Column Factor	1.836	1	1.836	F (1, 21) = 2.347	P = 0.1405				liCl	Column Factor	12.36	1	12.36	F (1, 21) = 5.539	P = 0.0284					liCl	Column Factor	0.6179	1	0.6179	F (1, 21) = 1.104	P = 0.3053				liCl	Column Factor	2.549	1	2.549	F (1, 21) = 3.403	P = 0.0792
		Residual	16.43	21	0.7822							Residual	46.85	21	2.231								Residual	11.75	21	0.5596							Residual	15.73	21	0.7489
																																	Tukey's multiple comparisons test	-1.505	-2.847 to -0.1633	Yes	*	acute:saline vs. repeated:saline
																																		-1.731	-3.243 to -0.2191	Yes	*	acute:LiCl vs. repeated:saline
Column	A									Column	B										Column	C									Column	D
Row	7									Row	7										Row	7									Row	7
Treatment	LiCl									Treatment	LiCl										Treatment	LiCl									Treatment	LiCl
Gene	Arc									Gene	Egr2										Gene	Egr4									Gene	Fos	Source of Variation	% of total variation	P value	P value summary	Significant?
Structure	VTA	Source of Variation	% of total variation	P value	P value summary	Significant?				Structure	VTA	Source of Variation	% of total variation	P value	P value summary	Significant?					Structure	VTA	Source of Variation	% of total variation	P value	P value summary	Significant?				Structure	VTA	Interaction	0.03725	0.931	ns	No
		Interaction	9.765	0.1881	ns	No						Interaction	4.832	0.372	ns	No							Interaction	4.88	0.3547	ns	No						Row Factor	9.644	0.1762	ns	No
		Row Factor	3.199	0.4428	ns	No						Row Factor	2.038	0.5592	ns	No							Row Factor	8.714	0.221	ns	No						Column Factor	12.79	0.1228	ns	No
		Column Factor	2.122	0.5306	ns	No						Column Factor	0.4424	0.7846	ns	No							Column Factor	2.358	0.5171	ns	No
																																	ANOVA table	SS	DF	MS	F (DFn, DFd)	P value
		ANOVA table	SS	DF	MS	F (DFn, DFd)	P value					ANOVA table	SS	DF	MS	F (DFn, DFd)	P value						ANOVA table	SS	DF	MS	F (DFn, DFd)	P value					Interaction	0.005418	1	0.005418	F (1, 16) = 0.007736	P = 0.9310
		Interaction	1.806	1	1.806	F (1, 16) = 1.891	P = 0.1881					Interaction	5.972	1	5.972	F (1, 16) = 0.8437	P = 0.3720						Interaction	2.952	1	2.952	F (1, 16) = 0.9085	P = 0.3547					Row Factor	1.403	1	1.403	F (1, 16) = 2.003	P = 0.1762
		Row Factor	0.5915	1	0.5915	F (1, 16) = 0.6194	P = 0.4428					Row Factor	2.519	1	2.519	F (1, 16) = 0.3559	P = 0.5592						Row Factor	5.271	1	5.271	F (1, 16) = 1.622	P = 0.2210					Column Factor	1.86	1	1.86	F (1, 16) = 2.655	P = 0.1228
		Column Factor	0.3923	1	0.3923	F (1, 16) = 0.4108	P = 0.5306					Column Factor	0.5467	1	0.5467	F (1, 16) = 0.07724	P = 0.7846						Column Factor	1.426	1	1.426	F (1, 16) = 0.4389	P = 0.5171					Residual	11.21	16	0.7005
		Residual	15.28	16	0.955							Residual	113.2	16	7.078								Residual	51.99	16	3.249

## Sheet: T4 Foot shock 1 way ANOVA
	1-way ANOVA with Tukey post hoc comparison
	0h vs shock vs no shock control
Column	A								Column	B								Column	C								Column	D
Row	1								Row	1								Row	1								Row	1
Treatment	Foot shock								Treatment	Foot shock								Treatment	Foot shock								Treatment	Foot shock
Gene	Arc								Gene	Egr2								Gene	Egr4								Gene	Fos
Structure	LCtx								Structure	LCtx								Structure	LCtx								Structure	LCtx
		ANOVA table	SS	DF	MS	F (DFn, DFd)	P value				ANOVA table	SS	DF	MS	F (DFn, DFd)	P value				ANOVA table	SS	DF	MS	F (DFn, DFd)	P value				ANOVA table	SS	DF	MS	F (DFn, DFd)	P value
		Treatment (between columns)	30.69	2	15.34	F (2, 21) = 6.457	P = 0.0065				Treatment (between columns)	188.4	2	94.2	F (2, 20) = 8.067	P = 0.0027				Treatment (between columns)	13.92	2	6.959	F (2, 21) = 7.152	P = 0.0043				Treatment (between columns)	57.39	2	28.7	F (2, 21) = 5.456	P = 0.0124
		Residual (within columns)	49.9	21	2.376						Residual (within columns)	233.5	20	11.68						Residual (within columns)	20.43	21	0.9731						Residual (within columns)	110.5	21	5.26
		Total	80.59	23							Total	421.9	22							Total	34.35	23							Total	167.9	23
		Tukey's multiple comparisons test	Mean Diff.	95% CI of diff.	Significant?	Summary					Tukey's multiple comparisons test	Mean Diff.	95% CI of diff.	Significant?	Summary					Tukey's multiple comparisons test	Mean Diff.	95% CI of diff.	Significant?	Summary					Tukey's multiple comparisons test	Mean Diff.	95% CI of diff.	Significant?	Summary
		0h vs. no shock	-2.735	-4.678 to -0.7921	Yes	**					0h vs. no shock	-6.622	-11.10 to -2.148	Yes	**					0h vs. no shock	-1.792	-3.035 to -0.5490	Yes	**					0h vs. no shock	-3.571	-6.462 to -0.6808	Yes	*
		0h vs. shock	-1.747	-3.690 to 0.1954	No	ns					0h vs. shock	-5.707	-10.18 to -1.232	Yes	*					0h vs. shock	-1.344	-2.587 to -0.1008	Yes	*					0h vs. shock	-2.879	-5.770 to 0.01133	No	ns
		no shock vs. shock	0.9875	-0.9553 to 2.930	No	ns					no shock vs. shock	0.9156	-3.407 to 5.238	No	ns					no shock vs. shock	0.4481	-0.7951 to 1.691	No	ns					no shock vs. shock	0.6922	-2.198 to 3.583	No	ns
Column	A								Column	B								Column	C								Column	D
Row	2								Row	2								Row	2								Row	2
Treatment	Foot shock								Treatment	Foot shock								Treatment	Foot shock								Treatment	Foot shock
Gene	Arc								Gene	Egr2								Gene	Egr4								Gene	Fos
Structure	NAc								Structure	NAc								Structure	NAc								Structure	NAc
											ANOVA table	SS	DF	MS	F (DFn, DFd)	P value				ANOVA table	SS	DF	MS	F (DFn, DFd)	P value				ANOVA table	SS	DF	MS	F (DFn, DFd)	P value
											Treatment (between columns)	33.24	2	16.62	F (2, 9) = 7.376	P = 0.0127				Treatment (between columns)	0.5322	2	0.2661	F (2, 10) = 1.218	P = 0.3362				Treatment (between columns)	14.59	2	7.295	F (2, 10) = 13.18	P = 0.0016
		ANOVA table	SS	DF	MS	F (DFn, DFd)	P value				Residual (within columns)	20.28	9	2.253						Residual (within columns)	2.185	10	0.2185						Residual (within columns)	5.536	10	0.5536
		Treatment (between columns)	2.859	2	1.43	F (2, 10) = 2.365	P = 0.1443				Total	53.52	11							Total	2.717	12							Total	20.13	12
		Residual (within columns)	6.046	10	0.6046
		Total	8.906	12							Tukey's multiple comparisons test	Mean Diff.	95% CI of diff.	Significant?	Summary														Tukey's multiple comparisons test	Mean Diff.	95% CI of diff.	Significant?	Summary
											0h vs. no shock	-2.53	-5.731 to 0.6714	No	ns														0h vs. no shock	-1.484	-2.926 to -0.04177	Yes	*
											0h vs. shock	-4.209	-7.269 to -1.148	Yes	**														0h vs. shock	-2.561	-3.930 to -1.193	Yes	**
											no shock vs. shock	-1.679	-4.491 to 1.132	No	ns														no shock vs. shock	-1.077	-2.446 to 0.2908	No	ns
Column	A								Column	B								Column	C								Column	D
Row	3								Row	3								Row	3								Row	3
Treatment	Foot shock								Treatment	Foot shock								Treatment	Foot shock								Treatment	Foot shock
Gene	Arc								Gene	Egr2								Gene	Egr4								Gene	Fos
Structure	DS								Structure	DS								Structure	DS								Structure	DS
		ANOVA table	SS	DF	MS	F (DFn, DFd)	P value				ANOVA table	SS	DF	MS	F (DFn, DFd)	P value				ANOVA table	SS	DF	MS	F (DFn, DFd)	P value				ANOVA table	SS	DF	MS	F (DFn, DFd)	P value
		Treatment (between columns)	4.214	2	2.107	F (2, 22) = 1.924	P = 0.1698				Treatment (between columns)	20	2	9.998	F (2, 21) = 3.622	P = 0.0445				Treatment (between columns)	2.607	2	1.304	F (2, 22) = 3.192	P = 0.0606				Treatment (between columns)	7.295	2	3.647	F (2, 22) = 1.873	P = 0.1774
		Residual (within columns)	24.09	22	1.095						Residual (within columns)	57.96	21	2.76						Residual (within columns)	8.984	22	0.4083						Residual (within columns)	42.84	22	1.947
		Total	28.3	24							Total	77.96	23							Total	11.59	24							Total	50.14	24
											Tukey's multiple comparisons test	Mean Diff.	95% CI of diff.	Significant?	Summary
											0h vs. no shock	-2.086	-4.254 to 0.08078	No	ns
											0h vs. shock	-1.929	-4.039 to 0.1818	No	ns
											no shock vs. shock	0.1579	-1.877 to 2.193	No	ns
Column	A								Column	B								Column	C								Column	D
Row	4								Row	4								Row	4								Row	4
Treatment	Foot shock								Treatment	Foot shock								Treatment	Foot shock								Treatment	Foot shock
Gene	Arc								Gene	Egr2								Gene	Egr4								Gene	Fos
Structure	Amy								Structure	Amy								Structure	Amy								Structure	Amy
																				ANOVA table	SS	DF	MS	F (DFn, DFd)	P value				ANOVA table	SS	DF	MS	F (DFn, DFd)	P value
											ANOVA table	SS	DF	MS	F (DFn, DFd)	P value				Treatment (between columns)	6.685	2	3.343	F (2, 21) = 8.854	P = 0.0016				Treatment (between columns)	15.15	2	7.573	F (2, 21) = 6.806	P = 0.0053
		ANOVA table	SS	DF	MS	F (DFn, DFd)	P value				Treatment (between columns)	144.3	2	72.15	F (2, 20) = 25.63	P < 0.0001				Residual (within columns)	7.928	21	0.3775						Residual (within columns)	23.37	21	1.113
		Treatment (between columns)	6.153	2	3.076	F (2, 21) = 4.744	P = 0.0200				Residual (within columns)	56.3	20	2.815						Total	14.61	23							Total	38.52	23
		Residual (within columns)	13.62	21	0.6485						Total	200.6	22
		Total	19.77	23																Tukey's multiple comparisons test	Mean Diff.	95% CI of diff.	Significant?	Summary					Tukey's multiple comparisons test	Mean Diff.	95% CI of diff.	Significant?	Summary
											Tukey's multiple comparisons test	Mean Diff.	95% CI of diff.	Significant?	Summary
		Tukey's multiple comparisons test	Mean Diff.	95% CI of diff.	Significant?	Summary														0h vs. no shock	-0.1518	-0.9261 to 0.6225	No	ns					0h vs. no shock	-0.9577	-2.287 to 0.3717	No	ns		A-B
											0h vs. no shock	-1.114	-3.311 to 1.083	No	ns		A-B			0h vs. shock	-1.188	-1.962 to -0.4134	Yes	**					0h vs. shock	-1.946	-3.275 to -0.6164	Yes	**		A-C
		0h vs. no shock	-0.6243	-1.639 to 0.3907	No	ns		A-B			0h vs. shock	-5.768	-7.965 to -3.571	Yes	****		A-C			no shock vs. shock	-1.036	-1.810 to -0.2616	Yes	**					no shock vs. shock	-0.9881	-2.318 to 0.3413	No	ns		B-C
		0h vs. shock	-1.24	-2.255 to -0.2253	Yes	*		A-C			no shock vs. shock	-4.654	-6.776 to -2.531	Yes	****		B-C
		no shock vs. shock	-0.616	-1.631 to 0.3989	No	ns		B-C
Column	A								Column	B								Column	C								Column	D
Row	5								Row	5								Row	5								Row	5
Treatment	Foot shock								Treatment	Foot shock								Treatment	Foot shock								Treatment	Foot shock
Gene	Arc								Gene	Egr2								Gene	Egr4								Gene	Fos
Structure	LH								Structure	LH								Structure	LH								Structure	LH
		ANOVA table	SS	DF	MS	F (DFn, DFd)	P value				ANOVA table	SS	DF	MS	F (DFn, DFd)	P value				ANOVA table	SS	DF	MS	F (DFn, DFd)	P value				ANOVA table	SS	DF	MS	F (DFn, DFd)	P value
		Treatment (between columns)	0.09516	2	0.04758	F (2, 8) = 0.6430	P = 0.5509				Treatment (between columns)	39.92	2	19.96	F (2, 8) = 4.236	P = 0.0556				Treatment (between columns)	2.372	2	1.186	F (2, 8) = 0.9356	P = 0.4314				Treatment (between columns)	12.66	2	6.33	F (2, 8) = 10.72	P = 0.0055
		Residual (within columns)	0.592	8	0.074						Residual (within columns)	37.7	8	4.712						Residual (within columns)	10.14	8	1.268						Residual (within columns)	4.724	8	0.5905
		Total	0.6872	10							Total	77.62	10							Total	12.51	10							Total	17.38	10
																													Tukey's multiple comparisons test	Mean Diff.	95% CI of diff.	Significant?	Summary
Column	A								Column	B								Column	C								Column	D
Row	6								Row	6								Row	6								Row	6
Treatment	Foot shock								Treatment	Foot shock								Treatment	Foot shock								Treatment	Foot shock
Gene	Arc								Gene	Egr2								Gene	Egr4								Gene	Fos
Structure	hipp								Structure	hipp								Structure	hipp								Structure	hipp
		ANOVA table	SS	DF	MS	F (DFn, DFd)	P value				ANOVA table	SS	DF	MS	F (DFn, DFd)	P value				ANOVA table	SS	DF	MS	F (DFn, DFd)	P value				ANOVA table	SS	DF	MS	F (DFn, DFd)	P value
		Treatment (between columns)	8	2	4	F (2, 10) = 5.630	P = 0.0230				Treatment (between columns)	195.3	2	97.63	F (2, 10) = 7.039	P = 0.0124				Treatment (between columns)	1.908	2	0.9542	F (2, 10) = 4.694	P = 0.0365				Treatment (between columns)	12.34	2	6.172	F (2, 10) = 6.292	P = 0.0170
		Residual (within columns)	7.104	10	0.7104						Residual (within columns)	138.7	10	13.87						Residual (within columns)	2.033	10	0.2033						Residual (within columns)	9.809	10	0.9809
		Total	15.1	12							Total	334	12							Total	3.941	12							Total	22.15	12
		Tukey's multiple comparisons test	Mean Diff.	95% CI of diff.	Significant?	Summary					Tukey's multiple comparisons test	Mean Diff.	95% CI of diff.	Significant?	Summary					Tukey's multiple comparisons test	Mean Diff.	95% CI of diff.	Significant?	Summary					Tukey's multiple comparisons test	Mean Diff.	95% CI of diff.	Significant?	Summary
		0h vs. no shock	-1.785	-3.419 to -0.1512	Yes	*					0h vs. no shock	-9.865	-17.08 to -2.646	Yes	**					0h vs. no shock	-0.9229	-1.797 to -0.04893	Yes	*					0h vs. no shock	-2.364	-4.284 to -0.4444	Yes	*
		0h vs. shock	-1.62	-3.170 to -0.06972	Yes	*					0h vs. shock	-5.377	-12.23 to 1.471	No	ns					0h vs. shock	-0.7196	-1.549 to 0.1095	No	ns					0h vs. shock	-1.797	-3.619 to 0.02376	No	ns
		no shock vs. shock	0.1653	-1.385 to 1.715	No	ns					no shock vs. shock	4.488	-2.361 to 11.34	No	ns					no shock vs. shock	0.2033	-0.6258 to 1.032	No	ns					no shock vs. shock	0.5667	-1.255 to 2.388	No	ns

## Sheet: T5 Sucrose 2 way-ANOVA 
	2-way ANOVA followed by Tukey's post hoc multiple comparison test
	no data provided for insignificant comparisons in Tukey's test
	Factor 1 (row): repetition (acute vs. repeated)
	Factor 2 (column): sucrose vs water control
Column	A											Column	B												Column	C												Column	D
Row	1											Row	1												Row	1												Row	1
Treatment	SUCROSE											Treatment	SUCROSE												Treatment	SUCROSE												Treatment	SUCROSE
Gene	Arc		Source of Variation	% of total variation	P value	P value summary	Significant?					Gene	Egr2		Source of Variation	% of total variation	P value	P value summary	Significant?						Gene	Egr4		Source of Variation	% of total variation	P value	P value summary	Significant?						Gene	Fos		Source of Variation	% of total variation	P value	P value summary	Significant?
Structure	LCtx		Interaction	12.99	0.015	*	Yes					Structure	LCtx		Interaction	9.459	0.0338	*	Yes						Structure	LCtx		Interaction	1.211	0.4446	ns	No						Structure	LCtx		Interaction	10.03	0.0109	*	Yes
			Row Factor	10.13	0.0297	*	Yes								Row Factor	10.58	0.0255	*	Yes									Row Factor	2.533	0.2718	ns	No									Row Factor	14.7	0.0027	**	Yes
			Column Factor	29.27	0.0006	***	Yes								Column Factor	33.33	0.0003	***	Yes									Column Factor	45.23	< 0.0001	****	Yes									Column Factor	43.68	< 0.0001	****	Yes
			ANOVA table	SS	DF	MS	F (DFn, DFd)	P value							ANOVA table	SS	DF	MS	F (DFn, DFd)	P value								ANOVA table	SS	DF	MS	F (DFn, DFd)	P value								ANOVA table	SS	DF	MS	F (DFn, DFd)	P value
			Interaction	3.466	1	3.466	F (1, 26) = 6.787	P = 0.0150							Interaction	21.65	1	21.65		P = 0.0338								Interaction	0.07119	1	0.07119	F (1, 26) = 0.6026	P = 0.4446								Interaction	5.347	1	5.347	F (1, 26) = 7.509	P = 0.0109
		repetition	Row Factor	2.704	1	2.704	F (1, 26) = 5.295	P = 0.0297						repetition	Row Factor	24.22	1	24.22	F (1, 26) = 5.620	P = 0.0255								Row Factor	0.1489	1	0.1489	F (1, 26) = 1.260	P = 0.2718							repetition	Row Factor	7.838	1	7.838	F (1, 26) = 11.01	P = 0.0027
		sucrose	Column Factor	7.811	1	7.811	F (1, 26) = 15.30	P = 0.0006						sucrose	Column Factor	76.28	1	76.28	F (1, 26) = 17.70	P = 0.0003								Column Factor	2.659	1	2.659	F (1, 26) = 22.51	P < 0.0001							sucrose	Column Factor	23.29	1	23.29	F (1, 26) = 32.70	P < 0.0001
			Residual	13.28	26	0.5107																						Residual	3.071	26	0.1181										Residual	18.51	26	0.7121
																-4.997	-8.041 to -1.953	Yes	***	acute:homecage vs. repeated:sucrose
																													-0.4991	-0.9871 to -0.01113	Yes	*	acute:homecage vs. acute:sucrose									-2.791	-4.028 to -1.553	Yes	****	acute:homecage vs. repeated:sucrose
				-1.625	-2.673 to -0.5767	Yes	**	acute:homecage vs. repeated:sucrose								-3.504	-6.451 to -0.5564	Yes	*	acute:sucrose vs. repeated:sucrose									-0.738	-1.242 to -0.2340	Yes	**	acute:homecage vs. repeated:sucrose									-1.871	-3.069 to -0.6727	Yes	**	acute:sucrose vs. repeated:sucrose
				-1.283	-2.298 to -0.2685	Yes	**	acute:sucrose vs. repeated:sucrose								-4.899	-7.846 to -1.952	Yes	***	repeated:homecage vs. repeated:sucrose									-0.6944	-1.182 to -0.2064	Yes	**	repeated:homecage vs. repeated:sucrose									-2.612	-3.810 to -1.414	Yes	****	repeated:homecage vs. repeated:sucrose
				-1.704	-2.719 to -0.6895	Yes	***	repeated:homecage vs. repeated:sucrose
Column	A											Column	B												Column	C												Column	D
Row	2											Row	2												Row	2												Row	2
Treatment	SUCROSE											Treatment	SUCROSE												Treatment	SUCROSE												Treatment	SUCROSE
Gene	Arc		Source of Variation	% of total variation	P value	P value summary	Significant?					Gene	Egr2		Source of Variation	% of total variation	P value	P value summary	Significant?						Gene	Egr4		Source of Variation	% of total variation	P value	P value summary	Significant?						Gene	Fos		Source of Variation	% of total variation	P value	P value summary	Significant?
Structure	NAc		Interaction	0.6262	0.6395	ns	No					Structure	NAc		Interaction	0.003921	0.969	ns	No						Structure	NAc		Interaction	1.2	0.5319	ns	No						Structure	NAc		Interaction	0.1278	0.8106	ns	No
			Row Factor	0.1345	0.8279	ns	No								Row Factor	0.1905	0.7863	ns	No									Row Factor	2.764	0.345	ns	No									Row Factor	0.04383	0.8884	ns	No
			Column Factor	21.05	0.0104	*	Yes								Column Factor	28.62	0.0023	**	Yes									Column Factor	12.15	0.0537	ns	No									Column Factor	38.66	0.0002	***	Yes
			ANOVA table	SS	DF	MS	F (DFn, DFd)	P value							ANOVA table	SS	DF	MS	F (DFn, DFd)	P value								ANOVA table	SS	DF	MS	F (DFn, DFd)	P value								ANOVA table	SS	DF	MS	F (DFn, DFd)	P value
			Interaction	0.06348	1	0.06348	F (1, 28) = 0.2242	P = 0.6395							Interaction	0.0004752	1	0.0004752	F (1, 28) = 0.001542	P = 0.9690								Interaction	0.1156	1	0.1156	F (1, 28) = 0.4006	P = 0.5319								Interaction	0.01203	1	0.01203	F (1, 28) = 0.05851	P = 0.8106
			Row Factor	0.01364	1	0.01364	F (1, 28) = 0.04817	P = 0.8279						repetition	Row Factor	0.02309	1	0.02309	F (1, 28) = 0.07492	P = 0.7863								Row Factor	0.2662	1	0.2662	F (1, 28) = 0.9226	P = 0.3450							repetition	Row Factor	0.004125	1	0.004125	F (1, 28) = 0.02006	P = 0.8884
			Column Factor	2.134	1	2.134	F (1, 28) = 7.538	P = 0.0104						sucrose	Column Factor	3.47	1	3.47	F (1, 28) = 11.26	P = 0.0023								Column Factor	1.17	1	1.17	F (1, 28) = 4.055	P = 0.0537							sucrose	Column Factor	3.638	1	3.638	F (1, 28) = 17.69	P = 0.0002
			Residual	7.927	28	0.2831									Residual	8.628	28	0.3081										Residual	8.079	28	0.2885										Residual	5.757	28	0.2056
																																										-0.6356	-1.255 to -0.01657	Yes	*	acute:homecage vs. acute:sucrose
																																										-0.6971	-1.316 to -0.07806	Yes	*	acute:homecage vs. repeated:sucrose
																																										0.6517	0.03264 to 1.271	Yes	*	acute:sucrose vs. repeated:homecage
																																										-0.7131	-1.332 to -0.09413	Yes	*	repeated:homecage vs. repeated:sucrose
Column	A											Column	B												Column	C												Column	D
Row	3											Row	3												Row	3												Row	3
Treatment	SUCROSE											Treatment	SUCROSE												Treatment	SUCROSE												Treatment	SUCROSE
Gene	Arc		Source of Variation	% of total variation	P value	P value summary	Significant?					Gene	Egr2		Source of Variation	% of total variation	P value	P value summary	Significant?						Gene	Egr4		Source of Variation	% of total variation	P value	P value summary	Significant?						Gene	Fos		Source of Variation	% of total variation	P value	P value summary	Significant?
Structure	DS		Interaction	0.7375	0.6163	ns	No					Structure	DS		Interaction	0.8785	0.5221	ns	No						Structure	DS		Interaction	1.65	0.4278	ns	No						Structure	DS		Interaction	5.096	0.1835	ns	No
			Row Factor	0.1199	0.8396	ns	No								Row Factor	3.502	0.2061	ns	No									Row Factor	2.952	0.291	ns	No									Row Factor	4.568	0.2072	ns	No
			Column Factor	18.72	0.0164	*	Yes								Column Factor	37.08	0.0002	***	Yes									Column Factor	24.05	0.0047	**	Yes									Column Factor	13.62	0.034	*	Yes
			ANOVA table	SS	DF	MS	F (DFn, DFd)	P value							ANOVA table	SS	DF	MS	F (DFn, DFd)	P value								ANOVA table	SS	DF	MS	F (DFn, DFd)	P value								ANOVA table	SS	DF	MS	F (DFn, DFd)	P value
			Interaction	0.2595	1	0.2595	F (1, 28) = 0.2568	P = 0.6163							Interaction	0.4057	1	0.4057	F (1, 28) = 0.4202	P = 0.5221								Interaction	0.1956	1	0.1956	F (1, 28) = 0.6476	P = 0.4278								Interaction	3.846	1	3.846	F (1, 28) = 1.860	P = 0.1835
		repetition	Row Factor	0.04219	1	0.04219	F (1, 28) = 0.04176	P = 0.8396						repetition	Row Factor	1.617	1	1.617	F (1, 28) = 1.675	P = 0.2061							repetition	Row Factor	0.3499	1	0.3499	F (1, 28) = 1.158	P = 0.2910							repetition	Row Factor	3.448	1	3.448	F (1, 28) = 1.667	P = 0.2072
		sucrose	Column Factor	6.585	1	6.585	F (1, 28) = 6.517	P = 0.0164						sucrose	Column Factor	17.12	1	17.12	F (1, 28) = 17.74	P = 0.0002							sucrose	Column Factor	2.85	1	2.85	F (1, 28) = 9.436	P = 0.0047							sucrose	Column Factor	10.28	1	10.28	F (1, 28) = 4.972	P = 0.0340
			Residual	28.29	28	1.01									Residual	27.03	28	0.9654										Residual	8.457	28	0.302										Residual	57.9	28	2.068
																-1.913	-3.254 to -0.5714	Yes	**	acute:homecage vs. repeated:sucrose									-0.806	-1.556 to -0.05575	Yes	*	acute:homecage vs. repeated:sucrose
Column	A											Column	B			-1.688	-3.030 to -0.3469	Yes	**	repeated:homecage vs. repeated:sucrose					Column	C			-0.7532	-1.503 to -0.002971	Yes	*	repeated:homecage vs. repeated:sucrose					Column	D
Row	4											Row	4												Row	4												Row	4
Treatment	SUCROSE											Treatment	SUCROSE												Treatment	SUCROSE												Treatment	SUCROSE
Gene	Arc		Source of Variation	% of total variation	P value	P value summary	Significant?					Gene	Egr2		Source of Variation	% of total variation	P value	P value summary	Significant?						Gene	Egr4		Source of Variation	% of total variation	P value	P value summary	Significant?						Gene	Fos		Source of Variation	% of total variation	P value	P value summary	Significant?
Structure	Amy		Interaction	7.19	0.0714	ns	No					Structure	Amy		Interaction	0.4927	0.6428	ns	No						Structure	Amy		Interaction	7.119	0.0614	ns	No						Structure	Amy		Interaction	0.9982	0.464	ns	No
			Row Factor	8.146	0.0559	ns	No								Row Factor	0.5103	0.637	ns	No									Row Factor	12.13	0.0167	*	Yes									Row Factor	1.146	0.433	ns	No
			Column Factor	27.33	0.0011	**	Yes								Column Factor	36.23	0.0004	***	Yes									Column Factor	28.28	0.0006	***	Yes									Column Factor	47.14	< 0.0001	****	Yes
			ANOVA table	SS	DF	MS	F (DFn, DFd)	P value							ANOVA table	SS	DF	MS	F (DFn, DFd)	P value								ANOVA table	SS	DF	MS	F (DFn, DFd)	P value								ANOVA table	SS	DF	MS	F (DFn, DFd)	P value
			Interaction	1.025	1	1.025	F (1, 28) = 3.511	P = 0.0714							Interaction	0.1274	1	0.1274	F (1, 28) = 0.2198	P = 0.6428								Interaction	0.6019	1	0.6019	F (1, 28) = 3.799	P = 0.0614								Interaction	0.2054	1	0.2054	F (1, 28) = 0.5511	P = 0.4640
		repetition	Row Factor	1.162	1	1.162	F (1, 28) = 3.978	P = 0.0559						repetition	Row Factor	0.1319	1	0.1319	F (1, 28) = 0.2276	P = 0.6370							repetition	Row Factor	1.026	1	1.026	F (1, 28) = 6.475	P = 0.0167							repetition	Row Factor	0.2359	1	0.2359	F (1, 28) = 0.6330	P = 0.4330
		sucrose	Column Factor	3.897	1	3.897	F (1, 28) = 13.35	P = 0.0011						sucrose	Column Factor	9.364	1	9.364	F (1, 28) = 16.16	P = 0.0004							sucrose	Column Factor	2.391	1	2.391	F (1, 28) = 15.09	P = 0.0006							sucrose	Column Factor	9.702	1	9.702	F (1, 28) = 26.03	P < 0.0001
			Residual	8.176	28	0.292									Residual	16.23	28	0.5795										Residual	4.436	28	0.1584										Residual	10.44	28	0.3728
				-1.056	-1.794 to -0.3183	Yes	**	acute:homecage vs. acute:sucrose								-1.208	-2.247 to -0.1689	Yes	*	acute:homecage vs. acute:sucrose									-0.8209	-1.364 to -0.2776	Yes	**	0.0016	acute:homecage vs. acute:sucrose								-0.941	-1.775 to -0.1075	Yes	*	acute:homecage vs. acute:sucrose
				1.079	0.3413 to 1.817	Yes	**	acute:sucrose vs. repeated:homecage								1.21	0.1711 to 2.250	Yes	*	acute:sucrose vs. repeated:homecage									0.9047	0.3614 to 1.448	Yes	***	0.0005	acute:sucrose vs. repeated:homecage								-1.273	-2.106 to -0.4395	Yes	**	acute:homecage vs. repeated:sucrose
				0.7391	0.001378 to 1.477	Yes	*	acute:sucrose vs. repeated:sucrose																					0.6324	0.08900 to 1.176	Yes	*	0.0178	acute:sucrose vs. repeated:sucrose								0.9295	0.09606 to 1.763	Yes	*	acute:sucrose vs. repeated:homecage
																																										-1.262	-2.095 to -0.4280	Yes	**	repeated:homecage vs. repeated:sucrose
Column	A											Column	B												Column	C												Column	D
Row	5											Row	5												Row	5												Row	5
Treatment	SUCROSE											Treatment	SUCROSE												Treatment	SUCROSE												Treatment	SUCROSE
Gene	Arc		Source of Variation	% of total variation	P value	P value summary	Significant?					Gene	Egr2		Source of Variation	% of total variation	P value	P value summary	Significant?						Gene	Egr4		Source of Variation	% of total variation	P value	P value summary	Significant?						Gene	Fos		Source of Variation	% of total variation	P value	P value summary	Significant?
Structure	LH		Interaction	1.37	0.5552	ns	No					Structure	LH		Interaction	3.745	0.1774	ns	No						Structure	LH		Interaction	10.34	0.0726	ns	No						Structure	LH		Interaction	0.000101	0.9947	ns	No
			Row Factor	2.938	0.3895	ns	No								Row Factor	5.652	0.1005	ns	No									Row Factor	10.19	0.0746	ns	No									Row Factor	0.1643	0.7886	ns	No
			Column Factor	0.2029	0.8198	ns	No								Column Factor	44.95	< 0.0001	****	Yes									Column Factor	9.263	0.0883	ns	No									Column Factor	43.99	0.0002	***	Yes
			ANOVA table	SS	DF	MS	F (DFn, DFd)	P value							ANOVA table	SS	DF	MS	F (DFn, DFd)	P value								ANOVA table	SS	DF	MS	F (DFn, DFd)	P value								ANOVA table	SS	DF	MS	F (DFn, DFd)	P value
			Interaction	0.03007	1	0.03007	F (1, 25) = 0.3576	P = 0.5552							Interaction	1.519	1	1.519	F (1, 25) = 1.927	P = 0.1774								Interaction	0.8865	1	0.8865	F (1, 25) = 3.513	P = 0.0726								Interaction	3.648e-05	1	3.648e-05	F (1, 25) = 4.516e-005	P = 0.9947
			Row Factor	0.06448	1	0.06448	F (1, 25) = 0.7670	P = 0.3895						repetition	Row Factor	2.292	1	2.292	F (1, 25) = 2.908	P = 0.1005								Row Factor	0.8736	1	0.8736	F (1, 25) = 3.462	P = 0.0746							repetition	Row Factor	0.05936	1	0.05936	F (1, 25) = 0.07349	P = 0.7886
			Column Factor	0.004454	1	0.004454	F (1, 25) = 0.05297	P = 0.8198						sucrose	Column Factor	18.23	1	18.23	F (1, 25) = 23.13	P < 0.0001								Column Factor	0.7941	1	0.7941	F (1, 25) = 3.147	P = 0.0883							sucrose	Column Factor	15.89	1	15.89	F (1, 25) = 19.67	P = 0.0002
			Residual	2.102	25	0.08407									Residual	19.7	25	0.7882										Residual	6.309	25	0.2524										Residual	20.19	25	0.8077
																-2.163	-3.482 to -0.8442	Yes	***	acute:homecage vs. repeated:sucrose																						-1.488	-2.768 to -0.2091	Yes	*	acute:homecage vs. acute:sucrose
																-2.058	-3.377 to -0.7389	Yes	**	repeated:homecage vs. repeated:sucrose																						-1.582	-2.917 to -0.2468	Yes	*	acute:homecage vs. repeated:sucrose
																																										1.4	0.1202 to 2.679	Yes	*	acute:sucrose vs. repeated:homecage
																																										-1.493	-2.828 to -0.1579	Yes	*	repeated:homecage vs. repeated:sucrose
Column	A											Column	B												Column	C												Column	D
Row	6											Row	6												Row	6												Row	6
Treatment	SUCROSE											Treatment	SUCROSE												Treatment	SUCROSE												Treatment	SUCROSE
Gene	Arc		Source of Variation	% of total variation	P value	P value summary	Significant?					Gene	Egr2		Source of Variation	% of total variation	P value	P value summary	Significant?						Gene	Egr4		Source of Variation	% of total variation	P value	P value summary	Significant?						Gene	Fos		Source of Variation	% of total variation	P value	P value summary	Significant?
Structure	Hipp		Interaction	1.37	0.5552	ns	No					Structure	hipp		Interaction	1.689	0.4084	ns	No						Structure	Hipp		Interaction	0.4646	0.6881	ns	No						Structure	Hipp		Interaction	1.771	0.4259	ns	No
			Row Factor	2.938	0.3895	ns	No								Row Factor	0.8411	0.5584	ns	No									Row Factor	0.9319	0.5702	ns	No									Row Factor	1.865	0.4141	ns	No
			Column Factor	0.2029	0.8198	ns	No								Column Factor	32.77	0.001	***	Yes									Column Factor	22.43	0.0089	**	Yes									Column Factor	23.01	0.0071	**	Yes
			ANOVA table	SS	DF	MS	F (DFn, DFd)	P value							ANOVA table	SS	DF	MS	F (DFn, DFd)	P value								ANOVA table	SS	DF	MS	F (DFn, DFd)	P value								ANOVA table	SS	DF	MS	F (DFn, DFd)	P value
			Interaction	0.03007	1	0.03007	F (1, 25) = 0.3576	P = 0.5552							Interaction	0.6312	1	0.6312	F (1, 27) = 0.7052	P = 0.4084								Interaction	0.007415	1	0.007415	F (1, 27) = 0.1647	P = 0.6881								Interaction	0.2575	1	0.2575	F (1, 27) = 0.6535	P = 0.4259
			Row Factor	0.06448	1	0.06448	F (1, 25) = 0.7670	P = 0.3895						repetition	Row Factor	0.3143	1	0.3143	F (1, 27) = 0.3511	P = 0.5584								Row Factor	0.01487	1	0.01487	F (1, 27) = 0.3303	P = 0.5702							repetition	Row Factor	0.2711	1	0.2711	F (1, 27) = 0.6881	P = 0.4141
			Column Factor	0.004454	1	0.004454	F (1, 25) = 0.05297	P = 0.8198						sucrose	Column Factor	12.24	1	12.24	F (1, 27) = 13.68	P = 0.0010								Column Factor	0.3579	1	0.3579	F (1, 27) = 7.950	P = 0.0089							sucrose	Column Factor	3.345	1	3.345	F (1, 27) = 8.489	P = 0.0071
			Residual	2.102	25	0.08407									Residual	24.17	27	0.8951										Residual	1.216	27	0.04502										Residual	10.64	27	0.394
																-1.461	-2.755 to -0.1662	Yes	*	acute:homecage vs. repeated:sucrose
																-1.545	-2.885 to -0.2050	Yes	*	repeated:homecage vs. repeated:sucrose
Column	A											Column	B												Column	C												Column	D
Row	7											Row	7												Row	7												Row	7
Treatment	SUCROSE											Treatment	SUCROSE												Treatment	SUCROSE												Treatment	SUCROSE
Gene	Arc		Source of Variation	% of total variation	P value	P value summary	Significant?					Gene	Egr2		Source of Variation	% of total variation	P value	P value summary	Significant?						Gene	Egr4		Source of Variation	% of total variation	P value	P value summary	Significant?						Gene	Fos		Source of Variation	% of total variation	P value	P value summary	Significant?
Structure	VTA		Interaction	10.03	0.1354	ns	No					Structure	VTA		Interaction	10.55	0.0702	ns	No						Structure	VTA		Interaction	3.233	0.3814	ns	No						Structure	VTA		Interaction	6.804	0.1327	ns	No
			Row Factor	10.46	0.1279	ns	No								Row Factor	8.755	0.0965	ns	No									Row Factor	2.643	0.4278	ns	No									Row Factor	3.162	0.2972	ns	No
			Column Factor	10.44	0.1281	ns	No								Column Factor	39.12	0.0016	**	Yes									Column Factor	25.99	0.0203	*	Yes									Column Factor	47.73	0.0006	***	Yes
			ANOVA table	SS	DF	MS	F (DFn, DFd)	P value							ANOVA table	SS	DF	MS	F (DFn, DFd)	P value								ANOVA table	SS	DF	MS	F (DFn, DFd)	P value								ANOVA table	SS	DF	MS	F (DFn, DFd)	P value
			Interaction	0.2401	1	0.2401	F (1, 18) = 2.444	P = 0.1354							Interaction	21.79	1	21.79	F (1, 18) = 3.704	P = 0.0702								Interaction	0.7467	1	0.7467	F (1, 18) = 0.8052	P = 0.3814								Interaction	1.659	1	1.659	F (1, 18) = 2.480	P = 0.1327
			Row Factor	0.2503	1	0.2503	F (1, 18) = 2.547	P = 0.1279						repetition	Row Factor	18.09	1	18.09	F (1, 18) = 3.074	P = 0.0965								Row Factor	0.6105	1	0.6105	F (1, 18) = 0.6583	P = 0.4278							repetition	Row Factor	0.7707	1	0.7707	F (1, 18) = 1.152	P = 0.2972
			Column Factor	0.25	1	0.25	F (1, 18) = 2.544	P = 0.1281						sucrose	Column Factor	80.81	1	80.81	F (1, 18) = 13.74	P = 0.0016								Column Factor	6.003	1	6.003	F (1, 18) = 6.473	P = 0.0203							sucrose	Column Factor	11.63	1	11.63	F (1, 18) = 17.40	P = 0.0006
			Residual	1.769	18	0.09827									Residual	105.9	18	5.883										Residual	16.69	18	0.9274										Residual	12.04	18	0.6688
																-6.012	-10.61 to -1.413	Yes	**	acute:homecage vs. acute:sucrose																						-2.068	-3.619 to -0.5178	Yes	**	acute:homecage vs. acute:sucrose
																5.829	1.230 to 10.43	Yes	*	acute:sucrose vs. repeated:homecage																						1.888	0.3373 to 3.438	Yes	*	acute:sucrose vs. repeated:homecage

## Sheet: T6 Feeding 1 way ANOVA
	1-way ANOVA followed by Tukey's post hoc multiple comparison test
	fed control vs. deprived control vs. re-fed
Column	A									Column	B									Column	C									Column	D
Row	1									Row	1									Row	1									Row	1
Treatment	FEEDING									Treatment	FEEDING									Treatment	FEEDING									Treatment	FEEDING
Gene	Arc									Gene	Egr2									Gene	Egr4									Gene	Fos
Structure	LCtx	ANOVA table	SS	DF	MS	F (DFn, DFd)	P value			Structure	LCtx	ANOVA table	SS	DF	MS	F (DFn, DFd)	P value			Structure	LCtx	ANOVA table	SS	DF	MS	F (DFn, DFd)	P value			Structure	LCtx	ANOVA table	SS	DF	MS	F (DFn, DFd)	P value
		Treatment (between columns)	77.18	2	38.59	F (2, 29) = 9.573	P = 0.0006					Treatment (between columns)	317.1	2	158.6	F (2, 28) = 13.08	P < 0.0001					Treatment (between columns)	4.72	2	2.36	F (2, 29) = 2.698	P = 0.0842					Treatment (between columns)	96.94	2	48.47	F (2, 29) = 18.77	P < 0.0001
		Residual (within columns)	116.9	29	4.031							Residual (within columns)	339.3	28	12.12							Residual (within columns)	25.37	29	0.8747							Residual (within columns)	74.88	29	2.582
		Total	194.1	31								Total	656.4	30								Total	30.09	31								Total	171.8	31
		Tukey's multiple comparisons test	Mean Diff.	95% CI of diff.	Significant?	Summary						Tukey's multiple comparisons test	Mean Diff.	95% CI of diff.	Significant?	Summary						Tukey's multiple comparisons test	Mean Diff.	95% CI of diff.	Significant?	Summary						Tukey's multiple comparisons test	Mean Diff.	95% CI of diff.	Significant?	Summary
	fed vs. deprived		1.3	-0.8142 to 3.415	No	ns		A-B			fed vs. deprived		2.46	-1.303 to 6.224	No	ns		E-F			fed vs. deprived		0.6265	-0.3584 to 1.611	No	ns		I-J			fed vs. deprived		1.292	-0.4003 to 2.984	No	ns		M-N
	fed vs. re-fed		-2.492	-4.659 to -0.3257	Yes	*		A-C			fed vs. re-fed		-5.202	-9.054 to -1.350	Yes	**		E-G			fed vs. re-fed		-0.2971	-1.306 to 0.7121	No	ns		I-K			fed vs. re-fed		-2.927	-4.661 to -1.193	Yes	***		M-O
	deprived vs. re-fed		-3.792	-5.959 to -1.626	Yes	***		B-C			deprived vs. re-fed		-7.663	-11.43 to -3.899	Yes	****		F-G			deprived vs. re-fed		-0.9236	-1.933 to 0.08555	No	ns		J-K			deprived vs. re-fed		-4.219	-5.953 to -2.485	Yes	****		N-O
Column	A									Column	B									Column	C									Column	D
Row	2									Row	2									Row	2									Row	2
Treatment	FEEDING									Treatment	FEEDING									Treatment	FEEDING									Treatment	FEEDING
Gene	Arc									Gene	Egr2									Gene	Egr4									Gene	Fos
Structure	NAc	ANOVA table	SS	DF	MS	F (DFn, DFd)	P value			Structure	NAc	ANOVA table	SS	DF	MS	F (DFn, DFd)	P value			Structure	NAc									Structure	NAc	ANOVA table	SS	DF	MS	F (DFn, DFd)	P value
		Treatment (between columns)	86.01	2	43	F (2, 31) = 39.07	P < 0.0001					Treatment (between columns)	151.5	2	75.75	F (2, 31) = 44.47	P < 0.0001					ANOVA table	SS	DF	MS	F (DFn, DFd)	P value					Treatment (between columns)	200.1	2	100.1	F (2, 31) = 41.46	P < 0.0001
		Residual (within columns)	34.12	31	1.101							Residual (within columns)	52.81	31	1.704							Treatment (between columns)	27.19	2	13.6	F (2, 31) = 46.36	P < 0.0001					Residual (within columns)	74.82	31	2.414
		Total	120.1	33								Total	204.3	33								Residual (within columns)	9.09	31	0.2932							Total	275	33
																						Total	36.28	33
		Tukey's multiple comparisons test	Mean Diff.	95% CI of diff.	Significant?	Summary						Tukey's multiple comparisons test	Mean Diff.	95% CI of diff.	Significant?	Summary						Tukey's multiple comparisons test	Mean Diff.	95% CI of diff.	Significant?	Summary						Tukey's multiple comparisons test	Mean Diff.	95% CI of diff.	Significant?	Summary
	fed vs. deprived		0.5916	-0.4625 to 1.646	No	ns		A-B			fed vs. deprived		0.7305	-0.5809 to 2.042	No	ns		E-F			fed vs. deprived		0.04263	-0.5015 to 0.5867	No	ns		I-J			fed vs. deprived		0.3308	-1.230 to 1.892	No	ns		M-N
	fed vs. re-fed		-3.152	-4.257 to -2.046	Yes	****		A-C			fed vs. re-fed		-4.218	-5.594 to -2.843	Yes	****		E-G			fed vs. re-fed		-1.941	-2.512 to -1.370	Yes	****		I-K			fed vs. re-fed		-5.151	-6.788 to -3.513	Yes	****		M-O
	deprived vs. re-fed		-3.744	-4.849 to -2.638	Yes	****		B-C			deprived vs. re-fed		-4.949	-6.324 to -3.573	Yes	****		F-G			deprived vs. re-fed		-1.984	-2.554 to -1.413	Yes	****		J-K			deprived vs. re-fed		-5.481	-7.119 to -3.844	Yes	****		N-O
Column	A									Column	B									Column	C									Column	D
Row	3									Row	3									Row	3									Row	3
Treatment	FEEDING									Treatment	FEEDING									Treatment	FEEDING									Treatment	FEEDING
Gene	Arc									Gene	Egr2									Gene	Egr4									Gene	Fos
Structure	DS	ANOVA table	SS	DF	MS	F (DFn, DFd)	P value			Structure	DS	ANOVA table	SS	DF	MS	F (DFn, DFd)	P value			Structure	DS	ANOVA table	SS	DF	MS	F (DFn, DFd)	P value			Structure	DS	ANOVA table	SS	DF	MS	F (DFn, DFd)	P value
		Treatment (between columns)	42.59	2	21.3	F (2, 21) = 4.808	P = 0.0191					Treatment (between columns)	33.73	2	16.86	F (2, 21) = 3.528	P = 0.0478					Treatment (between columns)	3.019	2	1.51	F (2, 21) = 2.002	P = 0.1600					Treatment (between columns)	79.53	2	39.76	F (2, 21) = 4.862	P = 0.0184
		Residual (within columns)	93.03	21	4.43							Residual (within columns)	100.4	21	4.78							Residual (within columns)	15.84	21	0.7542							Residual (within columns)	171.7	21	8.178
		Total	135.6	23								Total	134.1	23								Total	18.86	23								Total	251.3	23
		Tukey's multiple comparisons test	Mean Diff.	95% CI of diff.	Significant?	Summary						Tukey's multiple comparisons test	Mean Diff.	95% CI of diff.	Significant?	Summary																Tukey's multiple comparisons test	Mean Diff.	95% CI of diff.	Significant?	Summary
	fed vs. deprived		-0.0873	-2.761 to 2.586	No	ns		A-B			fed vs. deprived		0.7791	-1.998 to 3.556	No	ns		E-F													fed vs. deprived		0.08128	-3.551 to 3.714	No	ns		M-N
	fed vs. re-fed		-2.874	-5.620 to -0.1285	Yes	*		A-C			fed vs. re-fed		-1.986	-4.838 to 0.8663	No	ns		E-G													fed vs. re-fed		-3.815	-7.546 to -0.08460	Yes	*		M-O
	deprived vs. re-fed		-2.787	-5.365 to -0.2090	Yes	*		B-C			deprived vs. re-fed		-2.765	-5.443 to -0.08717	Yes	*		F-G													deprived vs. re-fed		-3.896	-7.399 to -0.3939	Yes	*		N-O
Column	A									Column	B									Column	C									Column	D
Row	4									Row	4									Row	4									Row	4
Treatment	FEEDING									Treatment	FEEDING									Treatment	FEEDING									Treatment	FEEDING
Gene	Arc									Gene	Egr2									Gene	Egr4									Gene	Fos
Structure	Amy	ANOVA table	SS	DF	MS	F (DFn, DFd)	P value			Structure	Amy	ANOVA table	SS	DF	MS	F (DFn, DFd)	P value			Structure	Amy	ANOVA table	SS	DF	MS	F (DFn, DFd)	P value			Structure	Amy	ANOVA table	SS	DF	MS	F (DFn, DFd)	P value
		Treatment (between columns)	7.19	2	3.595	F (2, 8) = 46.61	P < 0.0001					Treatment (between columns)	10.92	2	5.459	F (2, 9) = 36.75	P < 0.0001					Treatment (between columns)	1.12	2	0.5601	F (2, 9) = 18.71	P = 0.0006					Treatment (between columns)	21.92	2	10.96	F (2, 9) = 43.78	P < 0.0001
		Residual (within columns)	0.617	8	0.07713							Residual (within columns)	1.337	9	0.1485							Residual (within columns)	0.2694	9	0.02993							Residual (within columns)	2.253	9	0.2503
		Total	7.807	10								Total	12.25	11								Total	1.39	11								Total	24.17	11
		Tukey's multiple comparisons test	Mean Diff.	95% CI of diff.	Significant?	Summary						Tukey's multiple comparisons test	Mean Diff.	95% CI of diff.	Significant?	Summary						Tukey's multiple comparisons test	Mean Diff.	95% CI of diff.	Significant?	Summary						Tukey's multiple comparisons test	Mean Diff.	95% CI of diff.	Significant?	Summary
	fed vs. deprived		0.2686	-0.3375 to 0.8747	No	ns		A-B			fed vs. deprived		0.6352	-0.1257 to 1.396	No	ns		E-F			fed vs. deprived		0.07357	-0.2680 to 0.4151	No	ns		I-J			fed vs. deprived		0.5121	-0.4756 to 1.500	No	ns		M-N
	fed vs. re-fed		-1.551	-2.112 to -0.9899	Yes	***		A-C			fed vs. re-fed		-1.63	-2.390 to -0.8688	Yes	***		E-G			fed vs. re-fed		-0.6082	-0.9498 to -0.2667	Yes	**		I-K			fed vs. re-fed		-2.576	-3.564 to -1.589	Yes	***		M-O
	deprived vs. re-fed		-1.82	-2.426 to -1.213	Yes	****		B-C			deprived vs. re-fed		-2.265	-3.026 to -1.504	Yes	****		F-G			deprived vs. re-fed		-0.6818	-1.023 to -0.3402	Yes	***		J-K			deprived vs. re-fed		-3.088	-4.076 to -2.101	Yes	****		N-O
Column	A									Column	B									Column	C									Column	D
Row	5									Row	5									Row	5									Row	5
Treatment	FEEDING									Treatment	FEEDING									Treatment	FEEDING									Treatment	FEEDING
Gene	Arc									Gene	Egr2									Gene	Egr4									Gene	Fos
Structure	LH	ANOVA table	SS	DF	MS	F (DFn, DFd)	P value			Structure	LH	ANOVA table	SS	DF	MS	F (DFn, DFd)	P value			Structure	LH	ANOVA table	SS	DF	MS	F (DFn, DFd)	P value			Structure	LH	ANOVA table	SS	DF	MS	F (DFn, DFd)	P value
		Treatment (between columns)	0.245	2	0.1225	F (2, 8) = 4.196	P = 0.0567					Treatment (between columns)	20.81	2	10.41	F (2, 8) = 17.64	P = 0.0012					Treatment (between columns)	4.96	2	2.48	F (2, 8) = 7.347	P = 0.0154					Treatment (between columns)	108.2	2	54.08	F (2, 8) = 17.00	P = 0.0013
		Residual (within columns)	0.2335	8	0.02919							Residual (within columns)	4.72	8	0.59							Residual (within columns)	2.701	8	0.3376							Residual (within columns)	25.44	8	3.18
		Total	0.4785	10								Total	25.53	10								Total	7.661	10								Total	133.6	10
												Tukey's multiple comparisons test	Mean Diff.	95% CI of diff.	Significant?	Summary						Tukey's multiple comparisons test	Mean Diff.	95% CI of diff.	Significant?	Summary						Tukey's multiple comparisons test	Mean Diff.	95% CI of diff.	Significant?	Summary
											fed vs. deprived		0.06671	-1.485 to 1.619	No	ns		E-F			fed vs. deprived		1.223	0.04922 to 2.397	Yes	*		I-J			fed vs. deprived		0.2823	-3.321 to 3.886	No	ns		M-N
											fed vs. re-fed		-3.054	-4.731 to -1.378	Yes	**		E-G			fed vs. re-fed		-0.3381	-1.606 to 0.9299	No	ns		I-K			fed vs. re-fed		-6.894	-10.79 to -3.002	Yes	**		M-O
											deprived vs. re-fed		-3.121	-4.797 to -1.445	Yes	**		F-G			deprived vs. re-fed		-1.561	-2.829 to -0.2933	Yes	*		J-K			deprived vs. re-fed		-7.177	-11.07 to -3.285	Yes	**		N-O
