# Supplementary material for: Salient experiences are represented by unique transcriptional signatures in the mouse brain
Source: eLife. 2018 Feb 7;7:e31220. doi: 10.7554/eLife.31220 (PMC5862526; doi:10.7554/eLife.31220)
Supplement: Supplementary file 4. [file elife-31220-supp4.xlsx]

## Sheet: Fuidigm
Heatmaps (Fluidigm)																		Bargraphs (Fluidigm)
																		Saline Experiences (1 hour post treatment)
Saline experiences	ACUTE			REPEATED															ACUTE	REPEATED
Timer points (h)	0 hr	1 hr		0 hr	1 hr													Nucleus Accumbens (Nac)	12	5
Nucleus Accumbens (Nac)	13	12		3	5													Dorsal Striatum(DS)	12	5
Dorsal Striatum(DS)	13	12		3	5													Limbic Cortex (LCtx)	10	5
Limbic Cortex (LCtx)	12	10		3	5													Amygdala (Amy)	5	5
Amygdala (Amy)	5	5		3	5													Lateral Hypothalamus (LH)	5	5
Lateral Hypothalamus (LH)	5	5		3	5													Hippocampus (Hipp)	5	5
Hippocampus (Hipp)	5	5		3	5
																		Lithium Chloride Experiences (1 hour post treatment)
Lithium Experiences	ACUTE			REPEATED														1 hour post treatment	ACUTE	REPEATED
Time points (h)	0 hr	1 hr		0 hr	1 hr													Nucleus Accumbens (Nac)	5	4
Nucleus Accumbens (Nac)	5	5		4	4													Dorsal Striatum(DS)	5	4
Dorsal Striatum(DS)	5	5		3	4													Limbic Cortex (LCtx)	4	4
Limbic Cortex (LCtx)	4	4		4	4													Amygdala (Amy)	5	4
Amygdala (Amy)	5	5		4	4													Lateral Hypothalamus (LH)	4	3
Lateral Hypothalamus (LH)	5	5		3	3													Hippocampus (Hipp)	5	4
Hippocampus (Hipp)	5	5		3	4
																		Cocaine Experiences (1 hour post treatment)
Cocaine Experiences	ACUTE					CHRONIC					CHALLENGE							1 hour post treatment	ACUTE	REPEATED	CHALLENGE
Time points (h)	0 hr	1 hr	2 hr	4 hr		0 hr	1 hr	2 hr	4 hr		0 hr	1 hr	2 hr	4 hr				Nucleus Accumbens (Nac)	10	6	9
Nucleus Accumbens (Nac)	12	10	10	10		7	6	6	5		11	9	9	8				Dorsal Striatum(DS)	9	6	9
Dorsal Striatum(DS)	12	9	10	10		7	6	6	5		11	9	9	8				Limbic Cortex (LCtx)	10	6	7
Limbic Cortex (LCtx)	11	10	10	9		6	6	6	5		7	7	7	6				Amygdala (Amy)	4	4	4
Amygdala (Amy)	4	4	4	3		4	4	4	3		3	4	4	4				Lateral Hypothalamus (LH)	4	4	4
Lateral Hypothalamus (LH)	3	4	4	4		2	4	4	4		3	4	4	4				Hippocampus (Hipp)	4	4	4
Hippocampus (Hipp)	4	4	4	4		4	4	4	2		3	4	4	4

## Sheet: qPCR
Time course and bar graphs																			Radar plots
Saline Experiences	Acute					Without habituation													1 h post treatment	Nucleus Accumbens (Nac)	Dorsal Striatum(DS)	Limbic Cortex (LCtx)	Amygdala (Amy)	Lateral Hypothalamus (LH)	Hippocampus (Hipp)	Ventral Tegmental Area (VTA)
Time points (h)	0 hr	1 hr	2 hr	4 hr		0 hr	1 hr												Acute saline	6	6	6	6	6	6	6
Nucleus Accumbens (Nac)	8	6	6	6		4	4												Repeated saline	6	7	7	7	7	7	5
Dorsal Striatum(DS)	8	6	6	6		4	4												Acute LiCl	9	9	9	9	9	9	5
Limbic Cortex (LCtx)	8	6	6	6		3	4												Repeated LiCl	8	8	7	8	6	8	4
																			No Shock	4	4	4	4	3	4
																			Foot shock	5	5	4	4	4	5
Cocaine Experiences	Acute					Chronic					Challenge								Acute cocaine	14	14	14	8	8	8	4
Time points (h)	0 hr	1 hr	2 hr	4 hr		0 hr	1 hr	2 hr	4 hr		0 hr	1 hr	2 hr	4 hr					Repeated cocaine	6	6	6	6	6	6	2
Nucleus Accumbens (Nac)	16	14	10	10		7	6	6	6		7	7	7	6					Challenge cocaine	7	7	7	4	4	4	4
Dorsal Striatum(DS)	16	14	10	10		7	6	6	6		7	7	7	6					Acute sucrose	8	8	8	8	7	8	4
Limbic Cortex (LCtx)	16	14	10	10		7	6	6	6		7	7	7	6					Repeated sucrose	8	8	7	8	6	8	8
Amygdala (Amy)	8	8	4	4		7	6	6	6		3	4	4	4					Feeding	10	8	10	4	3
Lateral Hypothalamus (LH)	8	8	4	4		7	6	6	6		3	4	4	4
Hippocampus (Hipp)	8	8	4	4		7	6	6	6		3	4	4	4
Ventral Tegmental Area (VTA)	4	4	3	3		3	2	2	2		3	4	4	4
Reinstatement of Feeding after food deprivation
Time points (h)	0 hr	1 hr	2 hr	4 hr	Fed
Nucleus Accumbens (Nac)	11	10	11	10	11
Dorsal Striatum(DS)	9	8	8	7	7
Limbic Cortex (LCtx)	11	10	11	10	11
Amygdala (Amy)	4	4	4	3	3
Lateral Hypothalamus (LH)	4	3	2	3	4
